# Supplementary material for: Genome-Wide Sequence Variation Identification and Floral-Associated Trait Comparisons Based on the Re-sequencing of the ‘Nagafu No. 2’ and ‘Qinguan’ Varieties of Apple (Malus domestica Borkh.)
Source: Front Plant Sci. 2016 Jun 27;7:908. doi: 10.3389/fpls.2016.00908 (PMC4921462; doi:10.3389/fpls.2016.00908)
Supplement: Supplementary file 1 [file Data_Sheet_1.XLS]

## Sheet: Additional file 1
The detail information of SVs in¡®Nagafu No.2¡¯apple variety										The detail information of SVs in¡®Qinguan¡¯apple variety
ba26352	DEL	chr1	1438	chr1	1539	127	20	99		pD18684	DEL	chr1	828	chr1	831	1	2	27.1956
pD25066	DEL	chr1	9795	chr1	9813	11	2	27.082		pD18686	DEL	chr1	101865	chr1	101876	2	4	54.3912
pD25067	DEL	chr1	75594	chr1	75604	1	2	27.082		pI14031	INS	chr1	114351	chr1	114361	5	2	25.777
pI18842	INS	chr1	101666	chr1	101673	1	3	45.72		pD18687	DEL	chr1	120082	chr1	120095	1	2	27.1956
pD25069	DEL	chr1	101865	chr1	101876	2	6	81.2461		pI14032	INS	chr1	137225	chr1	137232	1	3	45.8903
pI18843	INS	chr1	112868	chr1	112886	2	3	43.9138		pD18688	DEL	chr1	137570	chr1	137572	1	3	40.7934
pI18844	INS	chr1	114351	chr1	114361	3	4	56.1435		pD18689	DEL	chr1	158741	chr1	158748	1	3	40.7934
pD25070	DEL	chr1	116745	chr1	116764	11	2	27.082		pD18690	DEL	chr1	159836	chr1	159841	1	5	67.989
pD25071	DEL	chr1	120082	chr1	120095	1	5	67.7051		pD18691	DEL	chr1	161191	chr1	161219	20	3	40.7934
pI18845	INS	chr1	122629	chr1	122642	3	2	28.0717		pD18692	DEL	chr1	162401	chr1	162416	6	9	122.38
pD25072	DEL	chr1	127605	chr1	127614	1	2	27.082		pI14033	INS	chr1	170383	chr1	170390	2	2	29.3894
pI18846	INS	chr1	137225	chr1	137232	1	2	30.48		pD18693	DEL	chr1	173863	chr1	173867	2	5	67.989
pD25073	DEL	chr1	137570	chr1	137572	1	2	27.082		ba19129	DEL	chr1	179508	chr1	179608	123	7	93
pD25074	DEL	chr1	138429	chr1	138439	1	2	27.082		pD18694	DEL	chr1	180484	chr1	180489	3	4	54.3912
pI18847	INS	chr1	140529	chr1	140531	1	2	30.48		pI14034	INS	chr1	183494	chr1	183507	1	2	30.5935
pI18848	INS	chr1	140792	chr1	140793	1	2	30.48		pD18695	DEL	chr1	195667	chr1	195669	1	2	27.1956
ba26388	DEL	chr1	158137	chr1	158310	169	6	54		pI14035	INS	chr1	197614	chr1	197628	23	2	4.10289
pD25077	DEL	chr1	158741	chr1	158748	1	2	27.082		ba25524	CTX	chr1	231953	chr2	32902404	329	8	68
pD25078	DEL	chr1	162401	chr1	162416	6	2	27.082		pD18696	DEL	chr1	232600	chr1	232607	6	4	54.3912
pD25079	DEL	chr1	162776	chr1	162790	12	4	54.1641		pI14036	INS	chr1	243801	chr1	243802	1	2	30.5935
pD25081	DEL	chr1	171563	chr1	171568	1	8	108.328		ba19132	ITX	chr1	275857	chr1	276092	262	7	99
pI18849	INS	chr1	172238	chr1	172245	1	2	30.48		pD18698	DEL	chr1	299066	chr1	299078	2	3	40.7934
pI18850	INS	chr1	173767	chr1	173770	1	3	45.72		pI14038	INS	chr1	337483	chr1	337488	1	2	30.5935
pD25082	DEL	chr1	180171	chr1	180174	1	2	27.082		pD18699	DEL	chr1	338162	chr1	338168	1	2	27.1956
pD25083	DEL	chr1	180340	chr1	180349	3	4	54.1641		pI14039	INS	chr1	338237	chr1	338240	1	9	137.671
pD25084	DEL	chr1	181677	chr1	181685	3	2	27.082		pD18700	DEL	chr1	343538	chr1	343541	1	3	40.7934
pI18851	INS	chr1	182208	chr1	182209	1	2	30.48		pD18701	DEL	chr1	431152	chr1	431247	93	2	27.1956
pD25085	DEL	chr1	195667	chr1	195669	1	2	27.082		pD18702	DEL	chr1	466575	chr1	466581	1	5	67.989
pD25086	DEL	chr1	198248	chr1	198258	9	3	40.623		pI14040	INS	chr1	473402	chr1	473405	1	6	91.7806
pD25087	DEL	chr1	213781	chr1	213790	6	2	27.082		pI14041	INS	chr1	572775	chr1	572781	1	2	30.5935
ba34116	CTX	chr1	216937	chr2	28593374	315	5	63		ba32894	DEL	chr1	598462	chr4	17017565	185	14	99
ba26410	INV	chr1	227538	chr1	228280	630	5	99		pI14042	INS	chr1	706251	chr1	706253	1	3	45.8903
pD25088	DEL	chr1	228428	chr1	228430	1	2	27.082		pI14043	INS	chr1	706291	chr1	706293	1	2	30.5935
pD25089	DEL	chr1	229509	chr1	229515	4	4	54.1641		pD18706	DEL	chr1	931709	chr1	931717	1	2	27.1956
pD25090	DEL	chr1	232600	chr1	232607	6	3	40.623		pD18707	DEL	chr1	933192	chr1	933194	1	2	27.1956
pI18852	INS	chr1	268394	chr1	268402	1	2	30.48		pI14044	INS	chr1	933193	chr1	933196	11	4	37.1047
ba26412	DEL	chr1	274371	chr1	274593	167	6	77		pI14045	INS	chr1	933201	chr1	933206	1	7	107.077
pD25092	DEL	chr1	287135	chr1	287140	4	4	54.1641		pD18708	DEL	chr1	933216	chr1	933232	11	46	625.498
pD25093	DEL	chr1	295721	chr1	295756	23	2	27.082		pI14046	INS	chr1	933216	chr1	933232	11	10	92.7616
pD25094	DEL	chr1	298794	chr1	298799	3	2	27.082		pD18709	DEL	chr1	933614	chr1	933620	1	2	27.1956
pD25095	DEL	chr1	298833	chr1	298835	1	2	27.082		pI14047	INS	chr1	933910	chr1	933913	1	17	260.045
pD25096	DEL	chr1	321010	chr1	321020	9	3	40.623		pI14048	INS	chr1	934012	chr1	934027	15	9	61.8113
pD25097	DEL	chr1	327917	chr1	327922	1	5	67.7051		pI14050	INS	chr1	955069	chr1	955076	24	5	7.24692
pD25098	DEL	chr1	332676	chr1	332678	1	2	27.082		pI14051	INS	chr1	1173300	chr1	1173302	1	2	30.5935
pI18853	INS	chr1	337483	chr1	337488	1	3	45.72		pI14052	INS	chr1	1175258	chr1	1175259	1	6	91.7806
pD25099	DEL	chr1	338162	chr1	338168	1	2	27.082		ba37760	CTX	chr1	1184732	chr5	30707327	329	5	65
pI18854	INS	chr1	338237	chr1	338240	1	5	76.1999		pD18711	DEL	chr1	1221220	chr1	1221232	1	2	27.1956
pD25100	DEL	chr1	338723	chr1	338727	1	3	40.623		pD18712	DEL	chr1	1224380	chr1	1224386	1	3	40.7934
pI18855	INS	chr1	340726	chr1	340728	12	4	34.4693		pD18713	DEL	chr1	1231368	chr1	1231384	2	3	40.7934
pD25101	DEL	chr1	344392	chr1	344420	25	4	54.1641		pI14053	INS	chr1	1253864	chr1	1253871	1	2	30.5935
pD25102	DEL	chr1	429518	chr1	429527	1	2	27.082		pI14054	INS	chr1	1269750	chr1	1269757	1	2	30.5935
pD25103	DEL	chr1	466575	chr1	466581	1	10	135.41		pD18715	DEL	chr1	1313515	chr1	1313524	1	5	67.989
pI18856	INS	chr1	473402	chr1	473405	1	2	30.48		pD18716	DEL	chr1	1330305	chr1	1330310	1	5	67.989
pI18857	INS	chr1	480900	chr1	480901	1	3	45.72		pI14055	INS	chr1	1378785	chr1	1378786	1	3	45.8903
pI18858	INS	chr1	579311	chr1	579317	3	2	28.0717		pD18718	DEL	chr1	1378806	chr1	1378813	1	2	27.1956
pD25104	DEL	chr1	580233	chr1	580235	1	3	40.623		pI14056	INS	chr1	1378965	chr1	1378966	1	2	30.5935
pDI452	IDEL	chr1	614890	chr1	615024	133	3	6		pD18719	DEL	chr1	1379127	chr1	1379130	1	3	40.7934
pI18860	INS	chr1	629501	chr1	629508	3	2	28.0717		pD18720	DEL	chr1	1381771	chr1	1381780	7	3	40.7934
pD25105	DEL	chr1	633605	chr1	633686	80	2	27.082		pI14057	INS	chr1	1383165	chr1	1383167	2	2	29.3894
ba31330	CTX	chr1	635601	chr2	6096163	315	16	99		pI14058	INS	chr1	1385255	chr1	1385266	1	2	30.5935
pD25106	DEL	chr1	639157	chr1	639168	7	4	54.1641		ba19188	DEL	chr1	1387893	chr1	1387997	110	5	62
pI18861	INS	chr1	641385	chr1	641389	1	2	30.48		pD18721	DEL	chr1	1452217	chr1	1452220	1	4	54.3912
pD25107	DEL	chr1	644321	chr1	644356	30	2	27.082		pD18722	DEL	chr1	1452379	chr1	1452387	2	3	40.7934
pI18862	INS	chr1	646533	chr1	646543	1	2	30.48		pI14060	INS	chr1	1462159	chr1	1462164	1	3	45.8903
pD25108	DEL	chr1	648286	chr1	648299	2	3	40.623		pI14061	INS	chr1	1463760	chr1	1463763	1	5	76.4838
pD25109	DEL	chr1	648517	chr1	648521	2	2	27.082		pD18723	DEL	chr1	1474148	chr1	1474153	1	7	95.1845
pI18863	INS	chr1	649038	chr1	649046	1	2	30.48		pD18724	DEL	chr1	1475575	chr1	1475581	1	2	27.1956
ba39044	CTX	chr1	676918	chr3	22438675	315	11	89		pI14062	INS	chr1	1484900	chr1	1484910	1	3	45.8903
pD25110	DEL	chr1	677354	chr1	677365	1	2	27.082		pI14063	INS	chr1	1487340	chr1	1487354	2	2	29.3894
pI18865	INS	chr1	705819	chr1	705825	1	3	45.72		pD18725	DEL	chr1	1500962	chr1	1500964	1	2	27.1956
pI18866	INS	chr1	706302	chr1	706303	2	2	29.2759		pI14064	INS	chr1	1515159	chr1	1515161	1	7	107.077
pI18867	INS	chr1	706419	chr1	706430	6	4	48.9187		pD18726	DEL	chr1	1519631	chr1	1519635	1	3	40.7934
ba26452	DEL	chr1	706815	chr1	708902	2102	6	75		pD18727	DEL	chr1	1532278	chr1	1532290	1	2	27.1956
pD25111	DEL	chr1	716320	chr1	716322	1	2	27.082		pD18728	DEL	chr1	1568085	chr1	1568098	2	2	27.1956
pD25112	DEL	chr1	716462	chr1	716468	5	5	67.7051		pI14065	INS	chr1	1571575	chr1	1571582	1	4	61.1871
pD25113	DEL	chr1	925039	chr1	925044	3	5	67.7051		ba32491	CTX	chr1	1573651	chr4	14397146	329	5	63
pI18868	INS	chr1	925110	chr1	925119	1	3	45.72		pD18729	DEL	chr1	1574018	chr1	1574023	1	3	40.7934
pI18869	INS	chr1	928922	chr1	928939	10	4	39.2858		pI14066	INS	chr1	1574198	chr1	1574209	15	2	13.7358
pI18870	INS	chr1	930903	chr1	930907	1	2	30.48		ba32492	CTX	chr1	1574344	chr4	14397146	329	6	45
pD25114	DEL	chr1	931176	chr1	931183	4	4	54.1641		pD18730	DEL	chr1	1588252	chr1	1588275	15	2	27.1956
pI18871	INS	chr1	933152	chr1	933163	23	3	5.984		pD18732	DEL	chr1	1627747	chr1	1627760	1	4	54.3912
pI18872	INS	chr1	933201	chr1	933206	1	2	30.48		pD18734	DEL	chr1	1690238	chr1	1690243	2	2	27.1956
pI18873	INS	chr1	933216	chr1	933226	11	5	46.0969		pI14068	INS	chr1	1758296	chr1	1758298	10	3	29.6347
pD25115	DEL	chr1	933370	chr1	933468	85	17	230.197		pD18735	DEL	chr1	1762738	chr1	1762740	1	5	67.989
pI18875	INS	chr1	933370	chr1	933403	22	2	5.19345		ba23022	CTX	chr1	1764302	chr2	6822869	329	7	54
pD25116	DEL	chr1	933892	chr1	933895	1	2	27.082		pI14069	INS	chr1	1797491	chr1	1797496	1	2	30.5935
pI18876	INS	chr1	933910	chr1	933913	1	22	335.28		pI14070	INS	chr1	1797522	chr1	1797527	1	2	30.5935
pI18879	INS	chr1	950447	chr1	950452	3	3	42.1076		pI14071	INS	chr1	1838061	chr1	1838064	1	4	61.1871
ba60481	CTX	chr1	951043	chr8	474502	315	95	99		pI14072	INS	chr1	1850527	chr1	1850529	1	2	30.5935
pI18880	INS	chr1	955069	chr1	955076	24	3	4.17782		pI14073	INS	chr1	1850565	chr1	1850572	1	5	76.4838
pI18881	INS	chr1	1173277	chr1	1173281	1	2	30.48		pD18740	DEL	chr1	1854282	chr1	1854285	1	2	27.1956
pI18882	INS	chr1	1173300	chr1	1173302	1	2	30.48		pI14074	INS	chr1	1875732	chr1	1875735	1	2	30.5935
pI18883	INS	chr1	1175258	chr1	1175259	1	2	30.48		pD18741	DEL	chr1	1876379	chr1	1876382	2	2	27.1956
pI18884	INS	chr1	1198972	chr1	1198974	1	2	30.48		pI14075	INS	chr1	1881795	chr1	1881797	1	3	45.8903
pD25118	DEL	chr1	1221220	chr1	1221232	1	3	40.623		ba41386	CTX	chr1	1882178	chr6	27786058	329	5	39
pD25119	DEL	chr1	1224380	chr1	1224386	1	2	27.082		pD18742	DEL	chr1	1882183	chr1	1882186	1	3	40.7934
pD25120	DEL	chr1	1224786	chr1	1224802	2	3	40.623		pD18744	DEL	chr1	1903997	chr1	1904001	1	2	27.1956
pI18885	INS	chr1	1253717	chr1	1253727	1	3	45.72		pD18745	DEL	chr1	1907437	chr1	1907461	15	2	27.1956
pI18886	INS	chr1	1253864	chr1	1253871	1	2	30.48		ba35881	DEL	chr1	1907469	chr5	13792586	78	9	98
pD25123	DEL	chr1	1313515	chr1	1313524	1	2	27.082		pI14076	INS	chr1	1916842	chr1	1916850	2	2	29.3894
pD25125	DEL	chr1	1328627	chr1	1328632	1	4	54.1641		ba19227	DEL	chr1	2330120	chr1	2331902	1819	9	99
pD25126	DEL	chr1	1330305	chr1	1330310	1	5	67.7051		pI14078	INS	chr1	2333098	chr1	2333100	1	5	76.4838
pI18888	INS	chr1	1339396	chr1	1339405	1	9	137.16		pD18749	DEL	chr1	2358705	chr1	2358716	10	5	67.989
pD25127	DEL	chr1	1379127	chr1	1379130	1	3	40.623		pD18750	DEL	chr1	2374322	chr1	2374328	1	4	54.3912
pI18889	INS	chr1	1384842	chr1	1384843	8	2	22.0511		ba19283	DEL	chr1	2375905	chr1	2376326	407	6	86
pDI454	IDEL	chr1	1384969	chr1	1385586	616	3	6		ba38439	CTX	chr1	2386437	chr6	1241299	329	5	57
pD25128	DEL	chr1	1387341	chr1	1387347	5	5	67.7051		pI14079	INS	chr1	2387631	chr1	2387637	1	7	107.077
pD25129	DEL	chr1	1390504	chr1	1390515	7	2	27.082		ba52038	CTX	chr1	2397856	chr9	9396545	329	6	45
pD25130	DEL	chr1	1414187	chr1	1414196	1	8	108.328		pD18755	DEL	chr1	2410834	chr1	2410837	1	3	40.7934
pD25133	DEL	chr1	1452217	chr1	1452220	1	10	135.41		pI14080	INS	chr1	2411844	chr1	2411850	22	2	5.30701
pD25134	DEL	chr1	1452587	chr1	1452591	1	3	40.623		pI14081	INS	chr1	2414475	chr1	2414479	1	2	30.5935
pD25135	DEL	chr1	1453405	chr1	1453410	4	3	40.623		pD18756	DEL	chr1	2489411	chr1	2489414	1	3	40.7934
pI18892	INS	chr1	1462159	chr1	1462164	1	6	91.4399		pI14082	INS	chr1	2489911	chr1	2489919	1	2	30.5935
pI18893	INS	chr1	1463760	chr1	1463763	1	4	60.9599		pD18757	DEL	chr1	2492370	chr1	2492374	1	8	108.782
pD25136	DEL	chr1	1468043	chr1	1468045	1	3	40.623		pI14083	INS	chr1	2515479	chr1	2515483	1	2	30.5935
pD25137	DEL	chr1	1475575	chr1	1475581	1	3	40.623		pI14084	INS	chr1	2517657	chr1	2517665	2	3	44.0841
pI18894	INS	chr1	1484900	chr1	1484910	1	2	30.48		pI14085	INS	chr1	2521305	chr1	2521310	2	4	58.7788
pD25138	DEL	chr1	1491255	chr1	1491264	4	10	135.41		pD18760	DEL	chr1	2525530	chr1	2525543	2	2	27.1956
pD25139	DEL	chr1	1495250	chr1	1495256	4	5	67.7051		ba19285	ITX	chr1	2526377	chr1	2526497	244	7	99
pD25140	DEL	chr1	1496292	chr1	1496304	9	2	27.082		pI14086	INS	chr1	2527770	chr1	2527773	3	2	28.1853
pI18895	INS	chr1	1497087	chr1	1497089	2	3	43.9138		pD18761	DEL	chr1	2534760	chr1	2534770	1	2	27.1956
pD25141	DEL	chr1	1498698	chr1	1498704	1	3	40.623		pD18762	DEL	chr1	2538964	chr1	2538966	1	3	40.7934
pD25142	DEL	chr1	1499598	chr1	1499626	8	5	67.7051		pD18763	DEL	chr1	2539172	chr1	2539196	13	2	27.1956
pI18896	INS	chr1	1499686	chr1	1499689	1	8	121.92		pI14087	INS	chr1	2546752	chr1	2546756	5	3	38.6656
pI18897	INS	chr1	1515159	chr1	1515161	1	7	106.68		pI14088	INS	chr1	2554942	chr1	2554945	1	3	45.8903
pD25143	DEL	chr1	1532278	chr1	1532290	1	4	54.1641		pD18764	DEL	chr1	2557345	chr1	2557348	1	7	95.1845
pD25144	DEL	chr1	1539911	chr1	1539942	29	2	27.082		pI14089	INS	chr1	2606829	chr1	2606832	1	2	30.5935
pD25145	DEL	chr1	1544724	chr1	1544743	12	3	40.623		pI14090	INS	chr1	2607244	chr1	2607245	22	2	5.30701
pD25146	DEL	chr1	1561122	chr1	1561128	4	2	27.082		ba44465	CTX	chr1	2742383	chr7	20702537	329	7	65
ba43470	CTX	chr1	1574150	chr4	14397007	315	8	56		pD18768	DEL	chr1	2747810	chr1	2747812	1	2	27.1956
pI18898	INS	chr1	1618386	chr1	1618387	5	6	76.9905		pD18769	DEL	chr1	2748681	chr1	2748684	2	3	40.7934
pD25147	DEL	chr1	1623959	chr1	1623965	5	2	27.082		pD18770	DEL	chr1	2749053	chr1	2749086	31	2	27.1956
ba26541	DEL	chr1	1627105	chr1	1627255	194	10	99		pI14092	INS	chr1	2749845	chr1	2749847	1	2	30.5935
pD25148	DEL	chr1	1630688	chr1	1630690	1	3	40.623		pI14093	INS	chr1	2754123	chr1	2754133	1	2	30.5935
pD25149	DEL	chr1	1684816	chr1	1684820	1	2	27.082		pD18771	DEL	chr1	2757880	chr1	2757884	3	4	54.3912
pI18899	INS	chr1	1758201	chr1	1758202	1	3	45.72		pI14094	INS	chr1	3056451	chr1	3056456	4	2	26.9812
pI18900	INS	chr1	1758296	chr1	1758298	10	2	19.6429		pD18778	DEL	chr1	3136725	chr1	3136729	2	2	27.1956
pD25150	DEL	chr1	1760968	chr1	1760975	4	5	67.7051		pD18779	DEL	chr1	3142107	chr1	3142111	1	2	27.1956
ba38409	CTX	chr1	1763720	chr3	17151691	315	9	79		pD18780	DEL	chr1	3223717	chr1	3223719	1	6	81.5868
pD25151	DEL	chr1	1824503	chr1	1824509	1	4	54.1641		pD18781	DEL	chr1	3532274	chr1	3532278	1	2	27.1956
pI18904	INS	chr1	1827011	chr1	1827016	1	2	30.48		ba52925	CTX	chr1	3533099	chr9	14842167	329	8	81
pI18905	INS	chr1	1828809	chr1	1828816	2	2	29.2759		pI14098	INS	chr1	3555503	chr1	3555509	1	2	30.5935
pD25152	DEL	chr1	1829345	chr1	1829348	1	2	27.082		pD18782	DEL	chr1	3556129	chr1	3556148	16	2	27.1956
pD25153	DEL	chr1	1830947	chr1	1830950	1	3	40.623		pD18783	DEL	chr1	3556179	chr1	3556182	1	3	40.7934
pI18906	INS	chr1	1831605	chr1	1831612	3	4	56.1435		pI14099	INS	chr1	3556784	chr1	3556789	1	4	61.1871
pD25154	DEL	chr1	1832216	chr1	1832221	1	2	27.082		pI14100	INS	chr1	3581058	chr1	3581064	1	2	30.5935
pI18907	INS	chr1	1838061	chr1	1838064	1	6	91.4399		pD18784	DEL	chr1	3653600	chr1	3653604	1	2	27.1956
pD25155	DEL	chr1	1838942	chr1	1838947	1	2	27.082		pI14102	INS	chr1	3654604	chr1	3654610	3	3	42.2779
pD25156	DEL	chr1	1840433	chr1	1840453	17	3	40.623		pD18785	DEL	chr1	3706654	chr1	3706704	45	2	27.1956
pI18908	INS	chr1	1850527	chr1	1850529	1	3	45.72		pI14103	INS	chr1	3707274	chr1	3707280	10	4	39.5129
pI18909	INS	chr1	1852048	chr1	1852056	1	3	45.72		pI14105	INS	chr1	3709217	chr1	3709233	15	3	20.6038
pI18910	INS	chr1	1853246	chr1	1853247	1	2	30.48		pD18786	DEL	chr1	3926171	chr1	3926174	1	2	27.1956
pD25157	DEL	chr1	1854282	chr1	1854285	1	4	54.1641		pD18788	DEL	chr1	3950967	chr1	3950972	3	5	67.989
ba26576	DEL	chr1	1872567	chr1	1875113	2492	5	57		pI14108	INS	chr1	3961113	chr1	3961121	1	2	30.5935
pD25158	DEL	chr1	1876369	chr1	1876376	5	2	27.082		pI14110	INS	chr1	3984308	chr1	3984317	1	2	30.5935
pD25159	DEL	chr1	1876379	chr1	1876382	2	3	40.623		pD18789	DEL	chr1	3990152	chr1	3990172	16	8	108.782
pI18911	INS	chr1	1882111	chr1	1882117	7	2	23.2553		pD18790	DEL	chr1	4197201	chr1	4197212	1	2	27.1956
pD25160	DEL	chr1	1899902	chr1	1899912	1	2	27.082		pD18792	DEL	chr1	4333664	chr1	4333666	1	4	54.3912
pD25161	DEL	chr1	1903997	chr1	1904001	1	3	40.623		pD18793	DEL	chr1	4361645	chr1	4361664	12	4	54.3912
pD25162	DEL	chr1	1913304	chr1	1913306	1	2	27.082		pD18794	DEL	chr1	4366300	chr1	4366302	1	3	40.7934
pI18913	INS	chr1	1921397	chr1	1921400	3	2	28.0717		pI14112	INS	chr1	4367160	chr1	4367164	1	3	45.8903
pI18914	INS	chr1	1921525	chr1	1921528	1	2	30.48		pD18795	DEL	chr1	4367366	chr1	4367382	15	4	54.3912
pD25163	DEL	chr1	2354590	chr1	2354595	1	2	27.082		ba19356	DEL	chr1	4379905	chr1	4380375	469	8	99
pD25164	DEL	chr1	2358705	chr1	2358716	10	2	27.082		pD18796	DEL	chr1	4380247	chr1	4380266	16	3	40.7934
ba56324	CTX	chr1	2368921	chr7	4424368	315	7	75		pI14113	INS	chr1	4381070	chr1	4381072	2	3	44.0841
pD25165	DEL	chr1	2374322	chr1	2374328	1	3	40.623		pI14114	INS	chr1	4381102	chr1	4381106	1	4	61.1871
ba68385	CTX	chr1	2397864	chr9	9396377	315	6	35		pD18797	DEL	chr1	4428285	chr1	4428306	20	2	27.1956
pD25167	DEL	chr1	2401668	chr1	2401710	28	2	27.082		ba36095	CTX	chr1	4431656	chr5	15786608	329	5	56
pD25169	DEL	chr1	2410834	chr1	2410837	1	7	94.7871		pD18798	DEL	chr1	4435488	chr1	4435491	1	3	40.7934
pD25170	DEL	chr1	2426301	chr1	2426305	1	2	27.082		pD18799	DEL	chr1	4442737	chr1	4442741	2	4	54.3912
pD25172	DEL	chr1	2489411	chr1	2489414	1	5	67.7051		pD18800	DEL	chr1	4444700	chr1	4444703	1	5	67.989
pI18915	INS	chr1	2492167	chr1	2492168	1	3	45.72		pI14115	INS	chr1	4673831	chr1	4673834	3	3	42.2779
pD25173	DEL	chr1	2492370	chr1	2492374	1	2	27.082		pI14116	INS	chr1	4676672	chr1	4676677	1	2	30.5935
pI18916	INS	chr1	2515479	chr1	2515483	1	3	45.72		pI14117	INS	chr1	4676901	chr1	4676904	1	2	30.5935
pI18917	INS	chr1	2518116	chr1	2518119	2	2	29.2759		ba19361	DEL	chr1	4685978	chr1	4686204	180	6	89
pI18918	INS	chr1	2521305	chr1	2521310	2	6	87.8276		pD18801	DEL	chr1	4688816	chr1	4688819	1	2	27.1956
pI18919	INS	chr1	2525739	chr1	2525742	2	3	43.9138		pD18802	DEL	chr1	4688889	chr1	4688902	7	3	40.7934
pD25175	DEL	chr1	2533202	chr1	2533219	2	2	27.082		pD18803	DEL	chr1	4712013	chr1	4712019	2	2	27.1956
pD25176	DEL	chr1	2538964	chr1	2538966	1	2	27.082		pD18804	DEL	chr1	4712212	chr1	4712216	1	2	27.1956
pD25177	DEL	chr1	2543982	chr1	2543986	1	2	27.082		pI14118	INS	chr1	4712738	chr1	4712748	1	3	45.8903
pI18920	INS	chr1	2546752	chr1	2546756	5	4	51.327		pD18805	DEL	chr1	4737198	chr1	4737258	57	4	54.3912
pD25178	DEL	chr1	2555835	chr1	2555840	1	4	54.1641		ba19362	DEL	chr1	4737336	chr1	4737441	70	5	78
pD25181	DEL	chr1	2575212	chr1	2575273	56	2	27.082		pI14119	INS	chr1	4738019	chr1	4738025	1	2	30.5935
pI18921	INS	chr1	2602405	chr1	2602408	1	2	30.48		pD18806	DEL	chr1	4744733	chr1	4744735	1	8	108.782
pI18922	INS	chr1	2606829	chr1	2606832	1	2	30.48		pI14120	INS	chr1	4745032	chr1	4745034	10	2	19.7564
pD25182	DEL	chr1	2610681	chr1	2610759	73	3	40.623		pD18807	DEL	chr1	4749210	chr1	4749212	1	2	27.1956
pD25183	DEL	chr1	2611494	chr1	2611510	11	2	27.082		ba38636	CTX	chr1	4753185	chr6	2900144	329	6	49
ba58780	CTX	chr1	2742364	chr7	20702370	315	11	85		pD18809	DEL	chr1	4762176	chr1	4762193	12	2	27.1956
pD25185	DEL	chr1	2748681	chr1	2748684	2	2	27.082		ba52472	CTX	chr1	4768747	chr9	12061103	329	6	62
ba26684	DEL	chr1	2755246	chr1	2755361	136	5	72		pI14122	INS	chr1	4788939	chr1	4788953	1	2	30.5935
pD25186	DEL	chr1	2757977	chr1	2757983	1	4	54.1641		pI14123	INS	chr1	4788998	chr1	4789005	1	5	76.4838
ba26686	DEL	chr1	3094985	chr1	3096965	1920	6	90		pI14124	INS	chr1	4789495	chr1	4789501	1	5	76.4838
pD25190	DEL	chr1	3097328	chr1	3097336	2	5	67.7051		pD18810	DEL	chr1	4798452	chr1	4798457	1	4	54.3912
pI18927	INS	chr1	3098230	chr1	3098234	1	5	76.1999		pI14125	INS	chr1	4841701	chr1	4841708	1	6	91.7806
pI18928	INS	chr1	3099422	chr1	3099424	1	4	60.9599		pD18812	DEL	chr1	4842019	chr1	4842022	1	4	54.3912
pI18929	INS	chr1	3101125	chr1	3101136	2	2	29.2759		pI14126	INS	chr1	4843819	chr1	4843820	1	5	76.4838
pI18930	INS	chr1	3136744	chr1	3136758	10	2	19.6429		pD18813	DEL	chr1	4849763	chr1	4849772	5	2	27.1956
pD25191	DEL	chr1	3223717	chr1	3223719	1	4	54.1641		pD18814	DEL	chr1	4850668	chr1	4850688	8	2	27.1956
pI18932	INS	chr1	3227403	chr1	3227412	2	3	43.9138		pI14127	INS	chr1	4852201	chr1	4852203	1	3	45.8903
pI18933	INS	chr1	3229194	chr1	3229202	2	4	58.5517		ba19390	DEL	chr1	4853510	chr1	4853599	124	5	62
pI18934	INS	chr1	3229514	chr1	3229533	9	2	20.847		pI14128	INS	chr1	4854861	chr1	4854863	7	3	35.0532
pI18935	INS	chr1	3526399	chr1	3526400	4	2	26.8676		pD18815	DEL	chr1	4857084	chr1	4857099	12	5	67.989
pD25192	DEL	chr1	3526910	chr1	3526934	11	3	40.623		pI14129	INS	chr1	4857093	chr1	4857094	6	2	24.5729
pD25194	DEL	chr1	3532274	chr1	3532278	1	4	54.1641		ba19387	DEL	chr1	4873089	chr1	4873173	129	7	89
pI18936	INS	chr1	3533874	chr1	3533888	1	2	30.48		pD18816	DEL	chr1	4887240	chr1	4887247	1	3	40.7934
pD25195	DEL	chr1	3535393	chr1	3535400	2	2	27.082		pD18817	DEL	chr1	4906381	chr1	4906394	12	3	40.7934
pD25196	DEL	chr1	3556449	chr1	3556451	1	2	27.082		pD18818	DEL	chr1	5213335	chr1	5213337	1	2	27.1956
pD25197	DEL	chr1	3556572	chr1	3556574	1	3	40.623		pD18819	DEL	chr1	5227179	chr1	5227186	4	3	40.7934
pI18937	INS	chr1	3556784	chr1	3556789	1	2	30.48		ba43701	CTX	chr1	5232520	chr7	14797387	329	5	40
pD25198	DEL	chr1	3569386	chr1	3569403	16	2	27.082		pI14131	INS	chr1	5235503	chr1	5235508	1	5	76.4838
pD25199	DEL	chr1	3576980	chr1	3576987	1	2	27.082		pD18820	DEL	chr1	5237346	chr1	5237358	2	6	81.5868
pI18938	INS	chr1	3578350	chr1	3578354	1	2	30.48		pI14132	INS	chr1	5256961	chr1	5256977	8	5	55.4117
pI18939	INS	chr1	3606580	chr1	3606582	6	3	36.6891		pD18821	DEL	chr1	5262417	chr1	5262428	1	2	27.1956
pD25200	DEL	chr1	3608375	chr1	3608382	3	4	54.1641		pD18823	DEL	chr1	5274361	chr1	5274366	1	7	95.1845
ba67725	CTX	chr1	3654606	chr9	6099024	315	5	36		pD18824	DEL	chr1	5307049	chr1	5307052	1	3	40.7934
pI18941	INS	chr1	3950970	chr1	3950971	1	4	60.9599		pD18825	DEL	chr1	5310401	chr1	5310413	11	4	54.3912
ba26714	DEL	chr1	3982900	chr1	3984803	1790	5	94		ba19399	DEL	chr1	5310679	chr1	5312367	1638	11	99
pI18942	INS	chr1	3988643	chr1	3988649	1	5	76.1999		pI14134	INS	chr1	5314471	chr1	5314472	1	2	30.5935
pD25205	DEL	chr1	4334810	chr1	4334817	1	2	27.082		pI14135	INS	chr1	5316377	chr1	5316406	25	2	1.69465
pD25207	DEL	chr1	4363516	chr1	4363536	10	3	40.623		ba51540	CTX	chr1	5339818	chr9	6174260	329	6	46
ba26716	DEL	chr1	4365901	chr1	4365980	124	12	99		pD18827	DEL	chr1	5562910	chr1	5562927	7	3	40.7934
pI18944	INS	chr1	4367160	chr1	4367164	1	7	106.68		pD18828	DEL	chr1	5563626	chr1	5563630	1	10	135.978
ba26717	DEL	chr1	4377551	chr1	4377842	277	10	99		pD18829	DEL	chr1	5563667	chr1	5563675	5	6	81.5868
pI18946	INS	chr1	4381067	chr1	4381077	1	5	76.1999		pD18830	DEL	chr1	5577188	chr1	5577190	1	3	40.7934
pD25209	DEL	chr1	4428285	chr1	4428306	20	4	54.1641		pD18834	DEL	chr1	5665394	chr1	5665396	1	3	40.7934
ba41467	CTX	chr1	4431612	chr3	39620571	315	8	85		pI14136	INS	chr1	5665792	chr1	5665800	1	5	76.4838
pI18947	INS	chr1	4434458	chr1	4434469	1	9	137.16		pI14137	INS	chr1	5666493	chr1	5666497	1	2	30.5935
pD25210	DEL	chr1	4436639	chr1	4436659	17	4	54.1641		pD18835	DEL	chr1	5666611	chr1	5666614	1	2	27.1956
pI18948	INS	chr1	4437666	chr1	4437674	1	3	45.72		pD18836	DEL	chr1	5679506	chr1	5679509	1	2	27.1956
pD25211	DEL	chr1	4440963	chr1	4440965	1	2	27.082		pI14138	INS	chr1	5679794	chr1	5679797	2	3	44.0841
pD25212	DEL	chr1	4449850	chr1	4449854	1	6	81.2461		pI14141	INS	chr1	5705932	chr1	5705946	4	3	40.4717
pD25214	DEL	chr1	4665924	chr1	4665934	1	2	27.082		pD18837	DEL	chr1	5706017	chr1	5706021	1	3	40.7934
pD25215	DEL	chr1	4667989	chr1	4667996	1	2	27.082		pI14142	INS	chr1	5710008	chr1	5710012	1	4	61.1871
pI18949	INS	chr1	4677272	chr1	4677277	2	4	58.5517		pD18838	DEL	chr1	5711829	chr1	5711831	1	2	27.1956
pI18950	INS	chr1	4677823	chr1	4677827	1	2	30.48		pD18839	DEL	chr1	5712912	chr1	5712914	1	2	27.1956
ba26752	DEL	chr1	4686023	chr1	4686162	154	16	99		pI14143	INS	chr1	5716587	chr1	5716589	1	3	45.8903
pD25216	DEL	chr1	4712212	chr1	4712216	1	2	27.082		pD18840	DEL	chr1	5716710	chr1	5716712	1	3	40.7934
ba26754	INS	chr1	4712412	chr1	4712443	172	7	99		ba30087	CTX	chr1	5721261	chr3	33357740	329	7	49
pI18951	INS	chr1	4712738	chr1	4712748	1	4	60.9599		pI14144	INS	chr1	5732861	chr1	5732863	1	6	91.7806
pI18953	INS	chr1	4721851	chr1	4721856	15	2	13.6223		pI14145	INS	chr1	5733794	chr1	5733795	1	6	91.7806
pD25217	DEL	chr1	4732059	chr1	4732064	1	3	40.623		pD18843	DEL	chr1	5750660	chr1	5750692	30	4	54.3912
pD25218	DEL	chr1	4737890	chr1	4737893	1	2	27.082		ba53607	CTX	chr1	5798790	chr9	18859448	329	6	69
pD25219	DEL	chr1	4746773	chr1	4746780	4	3	40.623		pI14146	INS	chr1	5821988	chr1	5821998	1	2	30.5935
pD25222	DEL	chr1	4798452	chr1	4798457	1	5	67.7051		pD18845	DEL	chr1	5822149	chr1	5822151	1	2	27.1956
pI18955	INS	chr1	4799098	chr1	4799107	1	7	106.68		pI14147	INS	chr1	5824146	chr1	5824147	1	2	30.5935
ba26759	DEL	chr1	4799485	chr1	4800222	638	11	99		pD18846	DEL	chr1	5824210	chr1	5824216	3	2	27.1956
pD25224	DEL	chr1	4808588	chr1	4808591	1	3	40.623		pI14148	INS	chr1	5834716	chr1	5834718	3	4	56.3706
pD25225	DEL	chr1	4843439	chr1	4843442	1	7	94.7871		pD18847	DEL	chr1	5843198	chr1	5843207	1	3	40.7934
pD25226	DEL	chr1	4852558	chr1	4852562	1	4	54.1641		pD18848	DEL	chr1	5847860	chr1	5847871	1	3	40.7934
pI18956	INS	chr1	4852704	chr1	4852711	2	2	29.2759		pD18849	DEL	chr1	5852116	chr1	5852119	1	2	27.1956
pI18957	INS	chr1	4857092	chr1	4857094	6	3	36.6891		ba45374	CTX	chr1	5859778	chr7	28719646	329	61	99
pD25227	DEL	chr1	4859311	chr1	4859315	1	5	67.7051		pI14150	INS	chr1	5869081	chr1	5869084	23	2	4.10289
pD25228	DEL	chr1	4870742	chr1	4870744	1	5	67.7051		pD18851	DEL	chr1	5932959	chr1	5932963	2	3	40.7934
pI18958	INS	chr1	4871621	chr1	4871622	2	2	29.2759		ba45614	CTX	chr1	5946727	chr7	30145636	329	10	98
ba26773	DEL	chr1	4873075	chr1	4873173	123	13	99		pI14151	INS	chr1	5976004	chr1	5976006	1	4	61.1871
pI18959	INS	chr1	4884860	chr1	4884866	10	4	39.2858		pI14153	INS	chr1	6008556	chr1	6008566	1	2	30.5935
pD25230	DEL	chr1	4885479	chr1	4885482	1	5	67.7051		ba24945	CTX	chr1	6057553	chr2	27649694	329	12	99
ba26778	DEL	chr1	4886407	chr1	4886962	543	18	99		pI14154	INS	chr1	6067648	chr1	6067657	1	2	30.5935
pD25231	DEL	chr1	4887456	chr1	4887467	4	3	40.623		pD18852	DEL	chr1	6075602	chr1	6075608	1	2	27.1956
pD25232	DEL	chr1	4892439	chr1	4892443	1	8	108.328		pD18853	DEL	chr1	6076366	chr1	6076373	1	4	54.3912
pD25233	DEL	chr1	4906381	chr1	4906394	12	4	54.1641		pD18854	DEL	chr1	6109415	chr1	6109419	1	2	27.1956
pD25234	DEL	chr1	4906916	chr1	4906955	33	6	81.2461		pD18855	DEL	chr1	6125736	chr1	6125741	1	3	40.7934
pI18960	INS	chr1	4920092	chr1	4920096	1	4	60.9599		pD18856	DEL	chr1	6128074	chr1	6128080	1	3	40.7934
pD25235	DEL	chr1	4922278	chr1	4922283	1	3	40.623		ba25698	CTX	chr1	6129521	chr2	34196413	329	5	42
pD25237	DEL	chr1	4998754	chr1	4998757	1	3	40.623		pI14155	INS	chr1	6137241	chr1	6137242	1	4	61.1871
pI18961	INS	chr1	5231979	chr1	5231989	1	2	30.48		pD18857	DEL	chr1	6138273	chr1	6138277	1	2	27.1956
ba57898	CTX	chr1	5232443	chr7	14797307	315	8	63		pD18859	DEL	chr1	6169045	chr1	6169119	69	3	40.7934
pD25241	DEL	chr1	5236655	chr1	5236698	39	3	40.623		pI14156	INS	chr1	6174305	chr1	6174307	5	4	51.5541
ba26784	DEL	chr1	5237311	chr1	5237386	89	6	73		ba19480	DEL	chr1	6183507	chr1	6184447	930	12	99
pD25244	DEL	chr1	5256961	chr1	5256977	2	3	40.623		pI14157	INS	chr1	6188249	chr1	6188254	1	3	45.8903
pI18962	INS	chr1	5257693	chr1	5257703	4	3	40.3014		pD18860	DEL	chr1	6203786	chr1	6203790	1	3	40.7934
pD25245	DEL	chr1	5260341	chr1	5260364	21	3	40.623		pD18863	DEL	chr1	6224589	chr1	6224599	1	2	27.1956
pI18963	INS	chr1	5263736	chr1	5263740	2	2	29.2759		pD18864	DEL	chr1	6232366	chr1	6232376	1	3	40.7934
pI18964	INS	chr1	5263867	chr1	5263869	2	4	58.5517		pI14159	INS	chr1	6242375	chr1	6242382	1	2	30.5935
pI18966	INS	chr1	5273142	chr1	5273153	1	3	45.72		pI14160	INS	chr1	6244203	chr1	6244206	3	3	42.2779
pI18967	INS	chr1	5273956	chr1	5273959	1	5	76.1999		pD18865	DEL	chr1	6307292	chr1	6307304	11	2	27.1956
pD25248	DEL	chr1	5277511	chr1	5277525	13	4	54.1641		ba44236	CTX	chr1	6309661	chr7	19092655	329	8	62
pD25249	DEL	chr1	5281987	chr1	5282000	9	5	67.7051		pD18868	DEL	chr1	6324588	chr1	6324592	1	5	67.989
ba26767	DEL	chr1	5310696	chr1	5312283	1632	14	99		pD18869	DEL	chr1	6339172	chr1	6339183	1	2	27.1956
pI18969	INS	chr1	5338741	chr1	5338743	1	2	30.48		ba19482	DEL	chr1	6339296	chr1	6340031	743	8	99
pD25252	DEL	chr1	5557975	chr1	5557978	2	4	54.1641		pD18870	DEL	chr1	6340845	chr1	6340849	1	2	27.1956
pD25253	DEL	chr1	5560504	chr1	5560513	1	2	27.082		pD18871	DEL	chr1	6341460	chr1	6341470	1	2	27.1956
pI18970	INS	chr1	5561488	chr1	5561490	3	2	28.0717		pI14161	INS	chr1	6342400	chr1	6342401	2	4	58.7788
pD25254	DEL	chr1	5562910	chr1	5562927	7	4	54.1641		pD18872	DEL	chr1	6347059	chr1	6347066	1	4	54.3912
pD25255	DEL	chr1	5563626	chr1	5563630	1	7	94.7871		ba30808	CTX	chr1	6360774	chr3	39447729	329	5	70
pD25256	DEL	chr1	5572836	chr1	5572841	1	5	67.7051		ba19513	DEL	chr1	6361545	chr1	6361747	232	6	69
pD25257	DEL	chr1	5580677	chr1	5580682	1	2	27.082		pD18873	DEL	chr1	6371698	chr1	6371708	1	2	27.1956
pI18971	INS	chr1	5610080	chr1	5610086	4	3	40.3014		pD18874	DEL	chr1	6373709	chr1	6373718	1	4	54.3912
pD25259	DEL	chr1	5610450	chr1	5610493	29	2	27.082		pD18875	DEL	chr1	6375968	chr1	6375971	1	4	54.3912
ba64809	CTX	chr1	5664208	chr8	26530799	315	6	45		pD18878	DEL	chr1	6396194	chr1	6396199	1	3	40.7934
pI18972	INS	chr1	5665792	chr1	5665800	1	3	45.72		pD18879	DEL	chr1	6401923	chr1	6401928	4	4	54.3912
pI18973	INS	chr1	5682537	chr1	5682540	1	3	45.72		pI14164	INS	chr1	6407651	chr1	6407652	1	4	61.1871
pD25261	DEL	chr1	5686415	chr1	5686419	1	2	27.082		ba38091	CTX	chr1	6411887	chr5	34826430	329	6	72
pD25262	DEL	chr1	5686581	chr1	5686584	1	2	27.082		pD18880	DEL	chr1	6414671	chr1	6414676	1	5	67.989
pI18974	INS	chr1	5688269	chr1	5688272	1	3	45.72		pD18881	DEL	chr1	6415948	chr1	6415952	1	5	67.989
pD25263	DEL	chr1	5690878	chr1	5690883	1	2	27.082		pI14165	INS	chr1	6418074	chr1	6418080	1	5	76.4838
pI18976	INS	chr1	5705932	chr1	5705946	6	4	48.9187		ba19516	DEL	chr1	6422842	chr1	6422926	158	13	99
pD25267	DEL	chr1	5706329	chr1	5706336	1	2	27.082		pI14166	INS	chr1	6424548	chr1	6424551	1	5	76.4838
pI18977	INS	chr1	5710008	chr1	5710012	1	2	30.48		pD18882	DEL	chr1	6424879	chr1	6424888	5	4	54.3912
pI18978	INS	chr1	5710698	chr1	5710702	1	2	30.48		pD18883	DEL	chr1	6426001	chr1	6426031	28	3	40.7934
pD25268	DEL	chr1	5712912	chr1	5712914	1	5	67.7051		pI14167	INS	chr1	6427829	chr1	6427851	13	5	40.3602
pD25269	DEL	chr1	5713860	chr1	5713864	2	2	27.082		pDI308	IDEL	chr1	6428978	chr1	6429606	627	2	4
pD25270	DEL	chr1	5716710	chr1	5716712	1	2	27.082		ba19486	DEL	chr1	6429027	chr1	6429423	625	19	99
pI18979	INS	chr1	5718150	chr1	5718155	1	2	30.48		ba19517	ITX	chr1	6430447	chr1	6436093	5377	6	99
pD25271	DEL	chr1	5718768	chr1	5718770	1	3	40.623		pI14168	INS	chr1	6431069	chr1	6431078	1	5	76.4838
ba40459	CTX	chr1	5721275	chr3	33357741	315	7	50		ba19491	DEL	chr1	6433523	chr1	6435635	2136	12	99
pI18980	INS	chr1	5743113	chr1	5743115	3	2	28.0717		pI14169	INS	chr1	6436948	chr1	6436954	1	5	76.4838
pD25273	DEL	chr1	5743544	chr1	5743548	1	3	40.623		pD18884	DEL	chr1	6453704	chr1	6453709	1	3	40.7934
pD25274	DEL	chr1	5768317	chr1	5768338	12	2	27.082		ba19520	DEL	chr1	6460909	chr1	6460997	161	7	82
pD25275	DEL	chr1	5774914	chr1	5774936	16	7	94.7871		ba19521	DEL	chr1	6485471	chr1	6485555	100	7	85
pD25276	DEL	chr1	5776847	chr1	5776856	6	2	27.082		pD18887	DEL	chr1	6502382	chr1	6502384	1	2	27.1956
pD25277	DEL	chr1	5777095	chr1	5777111	11	2	27.082		pI14171	INS	chr1	6513210	chr1	6513220	14	3	22.4099
ba70350	CTX	chr1	5798807	chr9	18859422	315	6	50		pD18888	DEL	chr1	6516493	chr1	6516499	3	2	27.1956
pI18982	INS	chr1	5821988	chr1	5821998	1	2	30.48		ba55163	CTX	chr1	6559008	chr9	30234345	329	6	31
pD25279	DEL	chr1	5824137	chr1	5824150	1	2	27.082		pI14172	INS	chr1	6573725	chr1	6573729	1	2	30.5935
pI18983	INS	chr1	5832096	chr1	5832119	8	2	22.0511		pI14173	INS	chr1	6574269	chr1	6574271	1	2	30.5935
pI18984	INS	chr1	5832163	chr1	5832164	1	2	30.48		pD18890	DEL	chr1	6575550	chr1	6576256	702	2	25.7149
pI18985	INS	chr1	5834716	chr1	5834718	3	6	84.2152		pD18891	DEL	chr1	6581559	chr1	6581574	12	2	27.1956
pI18987	INS	chr1	5840910	chr1	5840916	1	2	30.48		pI14174	INS	chr1	6593042	chr1	6593044	1	2	30.5935
pD25280	DEL	chr1	5841626	chr1	5841629	1	3	40.623		pI14175	INS	chr1	6595568	chr1	6595573	1	2	30.5935
pD25281	DEL	chr1	5852116	chr1	5852119	1	2	27.082		ba19489	DEL	chr1	6595907	chr1	6596066	126	7	99
ba59966	CTX	chr1	5859996	chr7	28719492	315	31	99		pD18892	DEL	chr1	6597223	chr1	6597228	1	3	40.7934
pI18989	INS	chr1	5960965	chr1	5960970	5	2	25.6635		pI14176	INS	chr1	6599126	chr1	6599128	2	3	44.0841
pI18990	INS	chr1	5976004	chr1	5976006	1	2	30.48		pI14177	INS	chr1	6600685	chr1	6600694	2	4	58.7788
pD25284	DEL	chr1	5978203	chr1	5978208	2	6	81.2461		pI14178	INS	chr1	6600784	chr1	6600794	1	3	45.8903
pD25285	DEL	chr1	5978283	chr1	5978285	1	6	81.2461		pD18893	DEL	chr1	6607017	chr1	6607028	1	2	27.1956
pD25286	DEL	chr1	6000750	chr1	6000752	1	2	27.082		pD18894	DEL	chr1	6618932	chr1	6618938	2	2	27.1956
pD25287	DEL	chr1	6002954	chr1	6002958	1	3	40.623		pD18895	DEL	chr1	6624070	chr1	6624079	1	6	81.5868
pD25288	DEL	chr1	6012479	chr1	6012484	1	2	27.082		pD18897	DEL	chr1	6638680	chr1	6638685	1	4	54.3912
ba34029	CTX	chr1	6058953	chr2	27651634	315	5	66		pI14179	INS	chr1	6638826	chr1	6638829	1	2	30.5935
pI18992	INS	chr1	6061746	chr1	6061752	1	8	121.92		pD18898	DEL	chr1	6638845	chr1	6638849	1	3	40.7934
pD25290	DEL	chr1	6062669	chr1	6062673	1	2	27.082		pI14180	INS	chr1	6647645	chr1	6647656	4	3	40.4717
pI18993	INS	chr1	6064134	chr1	6064146	2	2	29.2759		pI14181	INS	chr1	6649918	chr1	6649922	9	2	20.9606
pI18994	INS	chr1	6068288	chr1	6068298	2	5	73.1896		pD18899	DEL	chr1	6657573	chr1	6657576	2	2	27.1956
pD25291	DEL	chr1	6069465	chr1	6069505	38	6	81.2461		pD18900	DEL	chr1	6658326	chr1	6658328	1	3	40.7934
pD25292	DEL	chr1	6071900	chr1	6071904	1	2	27.082		pD18901	DEL	chr1	6659162	chr1	6659168	1	5	67.989
pI18995	INS	chr1	6074275	chr1	6074281	1	3	45.72		pD18902	DEL	chr1	6660123	chr1	6660129	5	2	27.1956
pI18996	INS	chr1	6075908	chr1	6075912	3	5	70.1793		pI14182	INS	chr1	6663814	chr1	6663824	1	3	45.8903
pD25293	DEL	chr1	6169045	chr1	6169119	69	3	40.623		pD18903	DEL	chr1	6664179	chr1	6664184	1	5	67.989
pI18998	INS	chr1	6169114	chr1	6169127	18	3	15.0149		pD18904	DEL	chr1	6673917	chr1	6673924	1	2	27.1956
pD25294	DEL	chr1	6176570	chr1	6176581	8	3	40.623		ba19558	DEL	chr1	6677233	chr1	6677359	186	22	99
pD25295	DEL	chr1	6177836	chr1	6177840	1	2	27.082		pD18905	DEL	chr1	6680676	chr1	6680681	2	3	40.7934
pD25296	DEL	chr1	6180147	chr1	6180158	8	3	40.623		pI14183	INS	chr1	6701875	chr1	6701877	5	8	103.108
ba26914	DEL	chr1	6182082	chr1	6183877	1680	5	99		pI14184	INS	chr1	6703519	chr1	6703521	1	3	45.8903
pD25297	DEL	chr1	6185736	chr1	6185743	4	2	27.082		pD18907	DEL	chr1	6710523	chr1	6710527	1	2	27.1956
pD25298	DEL	chr1	6185920	chr1	6185931	1	2	27.082		pI14185	INS	chr1	6710914	chr1	6710920	1	2	30.5935
pI18999	INS	chr1	6186877	chr1	6186878	1	6	91.4399		pI14186	INS	chr1	6711056	chr1	6711057	1	3	45.8903
pI19000	INS	chr1	6187489	chr1	6187490	1	2	30.48		pD18908	DEL	chr1	6711956	chr1	6711965	7	3	40.7934
pI19001	INS	chr1	6187652	chr1	6187653	1	5	76.1999		pD18909	DEL	chr1	6712132	chr1	6712137	3	3	40.7934
pI19002	INS	chr1	6188249	chr1	6188254	1	2	30.48		pI14187	INS	chr1	6712358	chr1	6712364	4	4	53.9623
pI19004	INS	chr1	6211513	chr1	6211529	2	3	43.9138		pI14188	INS	chr1	6712427	chr1	6712429	2	3	44.0841
ba26916	INS	chr1	6211965	chr1	6212008	174	7	99		pD18910	DEL	chr1	6714053	chr1	6714108	50	2	27.1956
pD25300	DEL	chr1	6212215	chr1	6212223	1	3	40.623		ba49813	CTX	chr1	6720083	chr8	31353895	329	6	95
pD25302	DEL	chr1	6224860	chr1	6224870	1	2	27.082		pI14189	INS	chr1	6740982	chr1	6740985	4	6	80.9435
pI19008	INS	chr1	6242375	chr1	6242382	1	2	30.48		ba19560	DEL	chr1	6741713	chr1	6742689	1016	7	95
pD25307	DEL	chr1	6244844	chr1	6244847	1	2	27.082		ba19561	DEL	chr1	6742878	chr1	6743207	339	6	88
pD25308	DEL	chr1	6244923	chr1	6244927	1	3	40.623		ba19562	DEL	chr1	6746579	chr1	6751376	4737	12	99
pD25309	DEL	chr1	6246418	chr1	6246454	31	2	27.082		pD18911	DEL	chr1	6751813	chr1	6751820	1	4	54.3912
pI19009	INS	chr1	6246750	chr1	6246753	2	3	43.9138		pD18912	DEL	chr1	6754670	chr1	6754684	1	2	27.1956
pD25310	DEL	chr1	6247145	chr1	6247188	38	2	27.082		ba19564	DEL	chr1	6756127	chr1	6756565	475	19	99
pI19010	INS	chr1	6247395	chr1	6247400	1	2	30.48		pI14190	INS	chr1	6756640	chr1	6756651	2	2	29.3894
pI19011	INS	chr1	6266153	chr1	6266154	1	2	30.48		pI14191	INS	chr1	6757180	chr1	6757182	8	5	55.4117
pI19012	INS	chr1	6267018	chr1	6267019	1	3	45.72		pD18913	DEL	chr1	6757919	chr1	6757923	1	4	54.3912
pD25313	DEL	chr1	6285180	chr1	6285188	1	4	54.1641		pD18914	DEL	chr1	6761946	chr1	6761949	2	5	67.989
pI19014	INS	chr1	6285787	chr1	6285792	5	5	64.1587		pD18915	DEL	chr1	6762102	chr1	6762135	32	4	54.3912
pD25314	DEL	chr1	6304802	chr1	6304805	1	4	54.1641		pD18918	DEL	chr1	6772934	chr1	6772936	1	2	27.1956
pI19015	INS	chr1	6305930	chr1	6305933	17	4	22.4281		pD18919	DEL	chr1	6794219	chr1	6794224	1	4	54.3912
pD25315	DEL	chr1	6307122	chr1	6307250	123	2	25.6013		pD18920	DEL	chr1	6800228	chr1	6800235	3	12	163.174
pD25316	DEL	chr1	6307292	chr1	6307304	11	5	67.7051		pI14192	INS	chr1	6806919	chr1	6806921	2	2	29.3894
pI19016	INS	chr1	6311125	chr1	6311132	1	2	30.48		ba19570	DEL	chr1	6814947	chr1	6815379	91	15	99
pD25319	DEL	chr1	6318972	chr1	6318998	7	2	27.082		pI14193	INS	chr1	6817468	chr1	6817470	1	5	76.4838
pD25320	DEL	chr1	6325560	chr1	6325581	18	3	40.623		pD18922	DEL	chr1	6818063	chr1	6818088	12	2	27.1956
pI19018	INS	chr1	6327647	chr1	6327648	1	3	45.72		ba50497	CTX	chr1	6824379	chr9	635927	329	5	62
pD25321	DEL	chr1	6328863	chr1	6328867	1	3	40.623		pD18923	DEL	chr1	6827358	chr1	6827365	1	2	27.1956
pI19019	INS	chr1	6329104	chr1	6329107	2	2	29.2759		pD18924	DEL	chr1	6829832	chr1	6829837	1	6	81.5868
pD25322	DEL	chr1	6329629	chr1	6329641	3	2	27.082		pI14194	INS	chr1	6858579	chr1	6858588	1	4	61.1871
pD25323	DEL	chr1	6330071	chr1	6330075	1	2	27.082		pD18926	DEL	chr1	6881062	chr1	6881066	3	2	27.1956
pD25324	DEL	chr1	6334309	chr1	6334312	2	6	81.2461		pI14196	INS	chr1	6909636	chr1	6909639	16	4	25.0635
ba26881	DEL	chr1	6335473	chr1	6337149	1659	28	99		pD18927	DEL	chr1	6913361	chr1	6913367	3	5	67.989
pD25326	DEL	chr1	6338248	chr1	6338253	1	2	27.082		pI14197	INS	chr1	6920185	chr1	6920186	16	3	18.7976
ba26919	DEL	chr1	6339318	chr1	6340180	757	5	67		pI14198	INS	chr1	6922376	chr1	6922377	1	3	45.8903
pI19020	INS	chr1	6340173	chr1	6340174	1	5	76.1999		pI14200	INS	chr1	6932066	chr1	6932069	1	5	76.4838
pD25329	DEL	chr1	6340484	chr1	6340496	1	2	27.082		pI14201	INS	chr1	6935939	chr1	6935941	3	3	42.2779
pD25330	DEL	chr1	6342387	chr1	6342426	37	5	67.7051		pD18930	DEL	chr1	6939768	chr1	6939772	1	2	27.1956
pI19021	INS	chr1	6342400	chr1	6342401	2	2	29.2759		pD18931	DEL	chr1	6940914	chr1	6940916	1	3	40.7934
pD25331	DEL	chr1	6345669	chr1	6345675	5	3	40.623		pD18932	DEL	chr1	6943218	chr1	6943231	1	2	27.1956
pI19022	INS	chr1	6345793	chr1	6345799	1	2	30.48		ba19607	DEL	chr1	6945471	chr1	6945653	147	8	99
pDI459	IDEL	chr1	6353439	chr1	6353644	204	5	12		pI14202	INS	chr1	6946355	chr1	6946363	1	5	76.4838
ba41409	CTX	chr1	6360759	chr3	39447712	315	5	84		pD18933	DEL	chr1	6949256	chr1	6949261	4	3	40.7934
pD25332	DEL	chr1	6371698	chr1	6371708	1	4	54.1641		pD18934	DEL	chr1	6979702	chr1	6979706	3	2	27.1956
pD25333	DEL	chr1	6373709	chr1	6373718	1	3	40.623		pI14204	INS	chr1	7060556	chr1	7060560	6	2	24.5729
pD25334	DEL	chr1	6375968	chr1	6375971	1	2	27.082		pD18935	DEL	chr1	7064317	chr1	7064331	13	2	27.1956
pI19024	INS	chr1	6389965	chr1	6389971	1	2	30.48		pI14205	INS	chr1	7071137	chr1	7071138	1	8	122.374
pI19025	INS	chr1	6395062	chr1	6395068	1	6	91.4399		pI14206	INS	chr1	7091752	chr1	7091760	5	3	38.6656
pI19026	INS	chr1	6395462	chr1	6395464	1	6	91.4399		pI14207	INS	chr1	7093733	chr1	7093734	2	7	102.863
pD25336	DEL	chr1	6396194	chr1	6396199	1	3	40.623		pD18936	DEL	chr1	7095209	chr1	7095217	3	2	27.1956
pD25337	DEL	chr1	6401923	chr1	6401928	4	3	40.623		pD18937	DEL	chr1	7096238	chr1	7096244	2	2	27.1956
pI19027	INS	chr1	6403964	chr1	6403972	21	2	6.39757		pI14208	INS	chr1	7106261	chr1	7106265	1	2	30.5935
pD25338	DEL	chr1	6406522	chr1	6406595	70	2	27.082		pD18938	DEL	chr1	7106851	chr1	7106855	2	2	27.1956
pI19028	INS	chr1	6407651	chr1	6407652	1	2	30.48		pD18940	DEL	chr1	7128030	chr1	7128033	1	3	40.7934
pI19029	INS	chr1	6414556	chr1	6414558	2	2	29.2759		pD18941	DEL	chr1	7135197	chr1	7135226	25	2	27.1956
pD25339	DEL	chr1	6414613	chr1	6414617	1	2	27.082		pI14210	INS	chr1	7138908	chr1	7138911	2	2	29.3894
pD25340	DEL	chr1	6414671	chr1	6414676	1	3	40.623		pI14211	INS	chr1	7139554	chr1	7139555	1	4	61.1871
pI19030	INS	chr1	6418074	chr1	6418080	1	8	121.92		pD18942	DEL	chr1	7143895	chr1	7143908	2	2	27.1956
pI19031	INS	chr1	6418499	chr1	6418509	6	2	24.4594		pD18943	DEL	chr1	7147357	chr1	7147359	1	2	27.1956
pI19032	INS	chr1	6419784	chr1	6419802	3	2	28.0717		pI14212	INS	chr1	7148060	chr1	7148070	1	4	61.1871
ba26958	DEL	chr1	6420465	chr1	6420608	152	5	56		pD18944	DEL	chr1	7148103	chr1	7148109	1	5	67.989
pI19033	INS	chr1	6421185	chr1	6421188	3	3	42.1076		pI14213	INS	chr1	7148470	chr1	7148476	4	2	26.9812
pI19034	INS	chr1	6424509	chr1	6424513	1	3	45.72		pI14214	INS	chr1	7151604	chr1	7151605	1	7	107.077
pI19035	INS	chr1	6424548	chr1	6424551	1	3	45.72		pD18945	DEL	chr1	7153024	chr1	7153033	1	9	122.38
ba26959	DEL	chr1	6424821	chr1	6425309	432	9	99		pD18946	DEL	chr1	7154491	chr1	7154502	9	2	27.1956
ba26927	DEL	chr1	6429017	chr1	6429436	633	21	99		pD18947	DEL	chr1	7157560	chr1	7157564	1	2	27.1956
pD25342	DEL	chr1	6430951	chr1	6430958	1	3	40.623		pI14215	INS	chr1	7160881	chr1	7160890	1	3	45.8903
pD25343	DEL	chr1	6434546	chr1	6434548	1	3	40.623		pD18948	DEL	chr1	7161011	chr1	7161013	1	4	54.3912
pD25344	DEL	chr1	6437487	chr1	6437489	1	3	40.623		pI14216	INS	chr1	7162119	chr1	7162126	1	3	45.8903
pD25345	DEL	chr1	6437989	chr1	6437998	4	7	94.7871		pD18949	DEL	chr1	7162429	chr1	7162440	3	3	40.7934
ba26961	DEL	chr1	6460902	chr1	6461001	167	11	99		pD18950	DEL	chr1	7162682	chr1	7162688	1	4	54.3912
pD25348	DEL	chr1	6486475	chr1	6486521	44	2	27.082		pI14217	INS	chr1	7163220	chr1	7163227	1	3	45.8903
ba26941	DEL	chr1	6503921	chr1	6504013	154	15	99		pD18951	DEL	chr1	7166805	chr1	7166810	1	2	27.1956
pD25351	DEL	chr1	6512843	chr1	6512845	1	3	40.623		pI14218	INS	chr1	7167571	chr1	7167590	16	2	12.5317
ba26967	ITX	chr1	6525191	chr1	6525439	232	5	82		pD18952	DEL	chr1	7173304	chr1	7173311	1	4	54.3912
pI19039	INS	chr1	6537485	chr1	6537488	10	2	19.6429		pI14219	INS	chr1	7180438	chr1	7180443	1	5	76.4838
pD25352	DEL	chr1	6538631	chr1	6538637	1	3	40.623		pI14220	INS	chr1	7181276	chr1	7181278	1	3	45.8903
pD25353	DEL	chr1	6549284	chr1	6549291	4	3	40.623		pI14223	INS	chr1	7191691	chr1	7191699	1	2	30.5935
pD25354	DEL	chr1	6553822	chr1	6553824	1	4	54.1641		pI14224	INS	chr1	7191734	chr1	7191742	1	2	30.5935
pI19042	INS	chr1	6570394	chr1	6570396	1	2	30.48		pI14225	INS	chr1	7192115	chr1	7192116	1	5	76.4838
pD25355	DEL	chr1	6574573	chr1	6574575	1	3	40.623		pD18953	DEL	chr1	7192826	chr1	7192831	2	4	54.3912
ba26992	DEL	chr1	6576752	chr1	6591787	14939	7	99		pI14226	INS	chr1	7193215	chr1	7193216	1	2	30.5935
pI19043	INS	chr1	6595520	chr1	6595531	1	4	60.9599		pI14227	INS	chr1	7194187	chr1	7194213	24	2	2.89877
pI19044	INS	chr1	6595568	chr1	6595573	1	2	30.48		pI14228	INS	chr1	7196472	chr1	7196473	2	2	29.3894
ba26973	DEL	chr1	6595956	chr1	6596066	126	19	99		pD18954	DEL	chr1	7199456	chr1	7199469	11	5	67.989
pI19045	INS	chr1	6598270	chr1	6598272	14	3	22.2396		ba23840	CTX	chr1	7200504	chr2	14589583	329	7	81
pI19046	INS	chr1	6604784	chr1	6604789	1	3	45.72		pI14229	INS	chr1	7204564	chr1	7204569	5	2	25.777
pD25356	DEL	chr1	6607145	chr1	6607178	28	2	27.082		pI14230	INS	chr1	7205684	chr1	7205685	1	6	91.7806
pD25357	DEL	chr1	6618932	chr1	6618938	2	3	40.623		pD18955	DEL	chr1	7206682	chr1	7206691	3	6	81.5868
ba52342	CTX	chr1	6618956	chr6	8414973	315	5	38		pD18956	DEL	chr1	7211506	chr1	7211512	4	2	27.1956
pD25358	DEL	chr1	6620513	chr1	6620517	3	2	27.082		pI14231	INS	chr1	7221908	chr1	7221909	2	7	102.863
pI19047	INS	chr1	6620799	chr1	6620805	1	2	30.48		ba19615	DEL	chr1	7224046	chr1	7224171	183	14	99
pD25359	DEL	chr1	6624070	chr1	6624079	1	3	40.623		pD18958	DEL	chr1	7224526	chr1	7224532	1	2	27.1956
pD25360	DEL	chr1	6624418	chr1	6624423	1	2	27.082		pI14232	INS	chr1	7227162	chr1	7227173	8	4	44.3294
pD25361	DEL	chr1	6635813	chr1	6635835	20	2	27.082		pI14233	INS	chr1	7227571	chr1	7227580	2	2	29.3894
pI19048	INS	chr1	6635833	chr1	6635835	2	6	87.8276		pD18959	DEL	chr1	7227876	chr1	7227900	18	5	67.989
pD25362	DEL	chr1	6638680	chr1	6638685	1	5	67.7051		pI14234	INS	chr1	7229949	chr1	7229954	1	4	61.1871
pI19049	INS	chr1	6639241	chr1	6639258	8	2	22.0511		pD18960	DEL	chr1	7230192	chr1	7230198	1	2	27.1956
pI19050	INS	chr1	6647763	chr1	6647764	1	3	45.72		pD18961	DEL	chr1	7230326	chr1	7230331	1	3	40.7934
pD25363	DEL	chr1	6649457	chr1	6649460	1	4	54.1641		pD18962	DEL	chr1	7232530	chr1	7232534	2	6	81.5868
pD25364	DEL	chr1	6659162	chr1	6659168	1	2	27.082		ba19616	DEL	chr1	7233402	chr1	7233694	344	15	99
pI19051	INS	chr1	6663221	chr1	6663222	1	4	60.9599		ba43494	CTX	chr1	7258324	chr7	13211720	329	11	99
pD25365	DEL	chr1	6664179	chr1	6664184	1	3	40.623		pD18964	DEL	chr1	7264547	chr1	7264552	1	4	54.3912
pI19052	INS	chr1	6665936	chr1	6665954	4	4	53.7352		pD18965	DEL	chr1	7266684	chr1	7266691	3	8	108.782
pI19053	INS	chr1	6668756	chr1	6668765	1	2	30.48		pI14236	INS	chr1	7267710	chr1	7267716	6	10	122.865
pD25366	DEL	chr1	6669569	chr1	6669627	55	2	27.082		pD18966	DEL	chr1	7270008	chr1	7270035	25	6	81.5868
pD25367	DEL	chr1	6673917	chr1	6673924	1	3	40.623		pI14237	INS	chr1	7278559	chr1	7278565	1	4	61.1871
ba26998	DEL	chr1	6677232	chr1	6677357	191	28	99		pD18967	DEL	chr1	7281530	chr1	7281539	1	2	27.1956
pD25368	DEL	chr1	6680676	chr1	6680681	2	2	27.082		pD18968	DEL	chr1	7285682	chr1	7285694	9	6	81.5868
pD25369	DEL	chr1	6681323	chr1	6681335	3	3	40.623		pD18969	DEL	chr1	7287268	chr1	7287303	34	2	27.1956
pD25370	DEL	chr1	6682248	chr1	6682254	4	2	27.082		pD18970	DEL	chr1	7293036	chr1	7293067	16	2	27.1956
pD25371	DEL	chr1	6683179	chr1	6683198	15	3	40.623		pI14239	INS	chr1	7304102	chr1	7304111	4	3	40.4717
pD25372	DEL	chr1	6685017	chr1	6685020	1	2	27.082		pI14240	INS	chr1	7334894	chr1	7334902	14	2	14.94
pD25373	DEL	chr1	6685868	chr1	6685873	1	3	40.623		pD18974	DEL	chr1	7342232	chr1	7342237	1	3	40.7934
pI19054	INS	chr1	6694341	chr1	6694345	1	3	45.72		pI14241	INS	chr1	7353586	chr1	7353600	2	2	29.3894
ba27000	ITX	chr1	6700690	chr1	6707975	6985	5	99		pI14242	INS	chr1	7363027	chr1	7363033	6	2	24.5729
pI19055	INS	chr1	6701875	chr1	6701877	5	8	102.654		pI14243	INS	chr1	7363600	chr1	7363607	1	4	61.1871
pI19056	INS	chr1	6703775	chr1	6703780	3	3	42.1076		pD18975	DEL	chr1	7363793	chr1	7363806	2	2	27.1956
pI19057	INS	chr1	6704149	chr1	6704155	1	3	45.72		ba19640	DEL	chr1	7367795	chr1	7367882	64	5	69
pD25374	DEL	chr1	6710523	chr1	6710527	1	3	40.623		ba19641	DEL	chr1	7372086	chr1	7372544	75	10	99
pD25375	DEL	chr1	6710879	chr1	6710921	38	3	40.623		pD18977	DEL	chr1	7395716	chr1	7395722	1	2	27.1956
ba27001	DEL	chr1	6711438	chr1	6711553	141	5	58		pI14245	INS	chr1	7406933	chr1	7406945	19	3	13.379
pI19058	INS	chr1	6712358	chr1	6712364	4	3	40.3014		pI14246	INS	chr1	7474564	chr1	7474570	1	2	30.5935
pD25376	DEL	chr1	6721939	chr1	6721945	4	2	27.082		pI14247	INS	chr1	7485175	chr1	7485190	2	2	29.3894
pD25377	DEL	chr1	6742869	chr1	6743212	340	2	25.6013		ba23135	CTX	chr1	7485314	chr2	8099184	329	6	32
pD25378	DEL	chr1	6744780	chr1	6744784	1	3	40.623		pI14248	INS	chr1	7492070	chr1	7492074	1	2	30.5935
ba27006	DEL	chr1	6746637	chr1	6751379	4747	14	99		pI14249	INS	chr1	7492235	chr1	7492236	1	3	45.8903
pD25379	DEL	chr1	6751813	chr1	6751820	1	3	40.623		pD18981	DEL	chr1	7493369	chr1	7493376	1	3	40.7934
pD25380	DEL	chr1	6752061	chr1	6752066	1	3	40.623		pD18982	DEL	chr1	7508600	chr1	7508606	2	4	54.3912
pI19059	INS	chr1	6755488	chr1	6755499	1	3	45.72		pD18983	DEL	chr1	7509852	chr1	7509859	1	2	27.1956
ba27008	DEL	chr1	6756114	chr1	6756564	471	13	99		pD18984	DEL	chr1	7511026	chr1	7511035	7	2	27.1956
pI19060	INS	chr1	6757180	chr1	6757182	8	5	55.1278		pD18985	DEL	chr1	7513466	chr1	7513550	73	2	27.1956
pD25381	DEL	chr1	6757919	chr1	6757923	1	7	94.7871		ba19645	DEL	chr1	7513511	chr1	7513584	77	5	66
pD25382	DEL	chr1	6761946	chr1	6761949	2	4	54.1641		pD18986	DEL	chr1	7515906	chr1	7515908	1	2	27.1956
pD25383	DEL	chr1	6762102	chr1	6762135	32	6	81.2461		pD18987	DEL	chr1	7524035	chr1	7524044	8	2	27.1956
pD25384	DEL	chr1	6762450	chr1	6762454	1	4	54.1641		pI14250	INS	chr1	7543386	chr1	7543394	1	2	30.5935
pD25387	DEL	chr1	6794219	chr1	6794224	1	4	54.1641		pI14251	INS	chr1	7555350	chr1	7555351	1	3	45.8903
ba27037	DEL	chr1	6795815	chr1	6797835	2030	5	61		ba42796	CTX	chr1	7565750	chr7	7257945	329	5	63
pD25389	DEL	chr1	6800228	chr1	6800235	3	3	40.623		pI14252	INS	chr1	7570910	chr1	7570911	2	2	29.3894
pI19061	INS	chr1	6801886	chr1	6801895	1	2	30.48		pD18988	DEL	chr1	7571477	chr1	7571483	3	3	40.7934
pI19062	INS	chr1	6806917	chr1	6806927	2	4	58.5517		pD18989	DEL	chr1	7574677	chr1	7574680	1	2	27.1956
ba27039	DEL	chr1	6815141	chr1	6815212	99	9	99		pD18990	DEL	chr1	7580842	chr1	7580853	5	2	27.1956
pI19063	INS	chr1	6817468	chr1	6817470	1	6	91.4399		pD18991	DEL	chr1	7590429	chr1	7590431	1	3	40.7934
pD25391	DEL	chr1	6818063	chr1	6818088	12	3	40.623		pD18992	DEL	chr1	7600105	chr1	7600109	2	2	27.1956
ba27041	DEL	chr1	6827302	chr1	6828464	1070	6	98		pI14254	INS	chr1	7600106	chr1	7600107	1	4	61.1871
pI19064	INS	chr1	6827312	chr1	6827335	19	3	13.2087		pI14255	INS	chr1	7600334	chr1	7600336	1	2	30.5935
pD25392	DEL	chr1	6828193	chr1	6828204	8	2	27.082		pI14256	INS	chr1	7600772	chr1	7600773	1	2	30.5935
pI19067	INS	chr1	6846758	chr1	6846762	1	4	60.9599		pD18993	DEL	chr1	7603705	chr1	7603713	3	2	27.1956
pI19068	INS	chr1	6856392	chr1	6856393	14	2	14.8264		pD18994	DEL	chr1	7603799	chr1	7603830	29	3	40.7934
pD25395	DEL	chr1	6859210	chr1	6859243	31	4	54.1641		pD18995	DEL	chr1	7605659	chr1	7605661	1	2	27.1956
pI19069	INS	chr1	6859371	chr1	6859372	5	3	38.4952		pI14257	INS	chr1	7607681	chr1	7607687	1	4	61.1871
pD25397	DEL	chr1	6876942	chr1	6876947	1	2	27.082		pD18997	DEL	chr1	7610609	chr1	7610615	4	5	67.989
pI19070	INS	chr1	6879511	chr1	6879513	1	2	30.48		pI14258	INS	chr1	7610609	chr1	7610615	1	4	61.1871
pD25398	DEL	chr1	6881062	chr1	6881066	3	3	40.623		pD18998	DEL	chr1	7611117	chr1	7611124	6	2	27.1956
pD25399	DEL	chr1	6907716	chr1	6907765	48	4	54.1641		pD18999	DEL	chr1	7671337	chr1	7671350	9	4	54.3912
pI19071	INS	chr1	6909610	chr1	6909619	9	2	20.847		pI14259	INS	chr1	7680888	chr1	7680897	5	4	51.5541
pI19072	INS	chr1	6910190	chr1	6910195	1	3	45.72		ba19669	DEL	chr1	7680998	chr1	7681175	86	8	99
pD25400	DEL	chr1	6911053	chr1	6911056	1	5	67.7051		pD19000	DEL	chr1	7681354	chr1	7681357	2	2	27.1956
pI19073	INS	chr1	6912154	chr1	6912156	13	3	24.0458		pI14260	INS	chr1	7682232	chr1	7682234	6	5	61.4323
pI19074	INS	chr1	6914642	chr1	6914650	1	8	121.92		pI14261	INS	chr1	7682617	chr1	7682619	1	4	61.1871
pI19075	INS	chr1	6916284	chr1	6916294	1	3	45.72		pD19001	DEL	chr1	7683658	chr1	7683673	12	3	40.7934
pI19076	INS	chr1	6917765	chr1	6917769	3	2	28.0717		pI14262	INS	chr1	7684691	chr1	7684692	5	3	38.6656
pD25401	DEL	chr1	6919197	chr1	6919204	3	3	40.623		pI14263	INS	chr1	7690138	chr1	7690141	3	4	56.3706
pI19077	INS	chr1	6920185	chr1	6920186	16	2	12.4182		pI14265	INS	chr1	7696816	chr1	7696832	10	3	29.6347
pI19078	INS	chr1	6921286	chr1	6921299	2	5	73.1896		pD19002	DEL	chr1	7697471	chr1	7697516	44	5	67.989
pI19080	INS	chr1	6932066	chr1	6932069	1	3	45.72		pI14266	INS	chr1	7713078	chr1	7713083	2	2	29.3894
pD25405	DEL	chr1	6933318	chr1	6933322	2	3	40.623		pI14267	INS	chr1	7735815	chr1	7735818	11	3	27.8285
pD25406	DEL	chr1	6936547	chr1	6936555	1	3	40.623		pD19003	DEL	chr1	7736828	chr1	7736833	1	5	67.989
pD25407	DEL	chr1	6937545	chr1	6937549	1	2	27.082		pD19004	DEL	chr1	7738863	chr1	7738871	3	2	27.1956
pD25408	DEL	chr1	6938394	chr1	6938410	2	3	40.623		pI14268	INS	chr1	7739847	chr1	7739848	1	3	45.8903
pD25409	DEL	chr1	6939768	chr1	6939772	1	7	94.7871		pI14269	INS	chr1	7747378	chr1	7747382	1	6	91.7806
pD25410	DEL	chr1	6940914	chr1	6940916	1	2	27.082		pD19005	DEL	chr1	7828850	chr1	7828879	28	2	27.1956
ba27048	DEL	chr1	6945470	chr1	6945699	152	8	99		pI14270	INS	chr1	7834399	chr1	7834403	1	3	45.8903
pD25412	DEL	chr1	6979702	chr1	6979706	3	5	67.7051		pD19006	DEL	chr1	7844456	chr1	7844460	1	2	27.1956
pD25417	DEL	chr1	7062070	chr1	7062082	1	2	27.082		pD19007	DEL	chr1	7850666	chr1	7850698	28	3	40.7934
pI19081	INS	chr1	7063544	chr1	7063546	2	2	29.2759		pI14271	INS	chr1	7870363	chr1	7870371	1	2	30.5935
pD25418	DEL	chr1	7064317	chr1	7064331	13	3	40.623		pI14272	INS	chr1	7870482	chr1	7870484	2	3	44.0841
pI19082	INS	chr1	7071137	chr1	7071138	1	4	60.9599		pD19008	DEL	chr1	7872540	chr1	7872542	1	2	27.1956
pI19085	INS	chr1	7093733	chr1	7093734	2	3	43.9138		pI14273	INS	chr1	7905885	chr1	7905892	2	3	44.0841
pD25421	DEL	chr1	7094742	chr1	7094747	2	4	54.1641		pD19009	DEL	chr1	7911153	chr1	7911155	1	4	54.3912
pD25422	DEL	chr1	7095209	chr1	7095217	3	2	27.082		pI14274	INS	chr1	7912326	chr1	7912331	1	2	30.5935
pD25423	DEL	chr1	7095742	chr1	7095751	7	3	40.623		pD19010	DEL	chr1	7912731	chr1	7912733	1	2	27.1956
pD25424	DEL	chr1	7096238	chr1	7096244	2	3	40.623		pD19011	DEL	chr1	7938032	chr1	7938142	102	3	38.5723
pD25425	DEL	chr1	7103115	chr1	7103125	1	4	54.1641		pD19012	DEL	chr1	7939104	chr1	7939110	2	2	27.1956
pI19086	INS	chr1	7106261	chr1	7106265	1	9	137.16		pI14275	INS	chr1	7941479	chr1	7941483	1	4	61.1871
pD25426	DEL	chr1	7106851	chr1	7106855	2	4	54.1641		pD19013	DEL	chr1	7971775	chr1	7971778	2	3	40.7934
pD25430	DEL	chr1	7128030	chr1	7128033	1	2	27.082		pI14277	INS	chr1	7976997	chr1	7976998	2	2	29.3894
pI19089	INS	chr1	7128282	chr1	7128283	7	2	23.2553		pI14278	INS	chr1	7977106	chr1	7977114	1	2	30.5935
pD25431	DEL	chr1	7131979	chr1	7131982	1	3	40.623		pD19014	DEL	chr1	7978669	chr1	7978680	8	3	40.7934
pD25432	DEL	chr1	7134317	chr1	7134326	1	3	40.623		pI14279	INS	chr1	7979927	chr1	7979929	1	2	30.5935
pI19090	INS	chr1	7138634	chr1	7138645	2	2	29.2759		pI14280	INS	chr1	7985744	chr1	7985746	1	4	61.1871
pI19091	INS	chr1	7139554	chr1	7139555	1	3	45.72		pI14281	INS	chr1	7990044	chr1	7990046	1	3	45.8903
pD25433	DEL	chr1	7147119	chr1	7147123	2	5	67.7051		pI14282	INS	chr1	7992019	chr1	7992023	2	4	58.7788
pI19092	INS	chr1	7148060	chr1	7148070	1	3	45.72		pD19016	DEL	chr1	8004413	chr1	8004418	1	3	40.7934
pD25434	DEL	chr1	7148434	chr1	7148446	1	2	27.082		pI14283	INS	chr1	8011036	chr1	8011047	15	2	13.7358
pD25435	DEL	chr1	7149859	chr1	7149861	1	2	27.082		pI14284	INS	chr1	8028916	chr1	8028917	15	3	20.6038
pD25436	DEL	chr1	7150345	chr1	7150351	1	3	40.623		ba23807	CTX	chr1	8029666	chr2	14177657	329	5	33
pI19093	INS	chr1	7151604	chr1	7151605	1	4	60.9599		pI14285	INS	chr1	8035322	chr1	8035325	1	2	30.5935
pD25437	DEL	chr1	7153024	chr1	7153033	1	2	27.082		pI14286	INS	chr1	8036947	chr1	8036951	1	3	45.8903
pD25438	DEL	chr1	7153386	chr1	7153391	1	3	40.623		ba19714	DEL	chr1	8090769	chr1	8091382	599	9	99
pD25439	DEL	chr1	7154782	chr1	7154786	2	3	40.623		pD19019	DEL	chr1	8091383	chr1	8091389	1	2	27.1956
pD25440	DEL	chr1	7154840	chr1	7154843	1	2	27.082		pI14287	INS	chr1	8148225	chr1	8148236	2	3	44.0841
pI19094	INS	chr1	7156342	chr1	7156346	2	3	43.9138		ba19716	DEL	chr1	8180198	chr1	8180979	654	6	93
pI19095	INS	chr1	7156902	chr1	7156932	20	2	7.60169		pD19020	DEL	chr1	8183943	chr1	8183949	1	2	27.1956
pD25441	DEL	chr1	7159311	chr1	7159316	1	3	40.623		ba39187	CTX	chr1	8194264	chr6	7108777	329	9	99
pD25442	DEL	chr1	7160112	chr1	7160116	1	3	40.623		pI14288	INS	chr1	8203943	chr1	8203953	1	2	30.5935
pI19096	INS	chr1	7160881	chr1	7160890	1	4	60.9599		ba19717	DEL	chr1	8211850	chr1	8213036	1079	6	99
pI19097	INS	chr1	7161005	chr1	7161012	1	3	45.72		pD19021	DEL	chr1	8287780	chr1	8289170	1387	2	23.789
pD25443	DEL	chr1	7162429	chr1	7162440	2	4	54.1641		pD19022	DEL	chr1	8290693	chr1	8290703	3	2	27.1956
pD25444	DEL	chr1	7177881	chr1	7177886	1	2	27.082		pI14289	INS	chr1	8293601	chr1	8293602	3	5	70.4632
pI19098	INS	chr1	7180438	chr1	7180443	1	2	30.48		pD19024	DEL	chr1	8311534	chr1	8311545	2	2	27.1956
pI19100	INS	chr1	7188931	chr1	7188937	15	2	13.6223		pI14291	INS	chr1	8622792	chr1	8622796	1	3	45.8903
pD25445	DEL	chr1	7189466	chr1	7189484	16	2	27.082		pD19025	DEL	chr1	8635487	chr1	8635494	5	4	54.3912
pI19101	INS	chr1	7191691	chr1	7191699	1	5	76.1999		pD19026	DEL	chr1	8644870	chr1	8644888	8	2	27.1956
pD25446	DEL	chr1	7192826	chr1	7192831	2	4	54.1641		pD19027	DEL	chr1	8645246	chr1	8645252	3	3	40.7934
pI19102	INS	chr1	7193215	chr1	7193216	1	3	45.72		pD19029	DEL	chr1	8727310	chr1	8727353	39	5	67.989
pD25447	DEL	chr1	7199456	chr1	7199469	11	3	40.623		pD19030	DEL	chr1	8763909	chr1	8763912	1	5	67.989
pD25448	DEL	chr1	7206682	chr1	7206691	3	2	27.082		pI14293	INS	chr1	8764277	chr1	8764278	7	2	23.3688
pD25449	DEL	chr1	7215773	chr1	7215802	27	2	27.082		pD19031	DEL	chr1	8767757	chr1	8767763	1	3	40.7934
pI19103	INS	chr1	7219206	chr1	7219212	1	2	30.48		pI14294	INS	chr1	8774604	chr1	8774614	1	2	30.5935
pI19104	INS	chr1	7221786	chr1	7221789	1	4	60.9599		pI14295	INS	chr1	8786240	chr1	8786242	2	2	29.3894
pI19105	INS	chr1	7221908	chr1	7221909	2	6	87.8276		pI14296	INS	chr1	8787777	chr1	8787780	1	6	91.7806
pD25450	DEL	chr1	7222944	chr1	7222950	2	4	54.1641		pD19032	DEL	chr1	8787802	chr1	8787830	18	2	27.1956
ba27078	DEL	chr1	7224047	chr1	7224172	183	34	99		pD19033	DEL	chr1	8787892	chr1	8787921	21	3	40.7934
pD25452	DEL	chr1	7224765	chr1	7224772	1	2	27.082		ba19722	DEL	chr1	8797544	chr1	8798225	600	5	78
ba27079	DEL	chr1	7230141	chr1	7230390	279	12	99		pD19035	DEL	chr1	8804731	chr1	8804773	38	2	27.1956
pD25453	DEL	chr1	7231008	chr1	7231039	30	5	67.7051		pD19036	DEL	chr1	8829507	chr1	8829516	7	3	40.7934
pD25454	DEL	chr1	7232530	chr1	7232534	2	7	94.7871		pI14297	INS	chr1	8835493	chr1	8835499	2	7	102.863
pI19106	INS	chr1	7232531	chr1	7232532	3	3	42.1076		ba19748	DEL	chr1	8838035	chr1	8838553	494	5	45
pD25455	DEL	chr1	7232819	chr1	7232828	3	2	27.082		pI14298	INS	chr1	8839029	chr1	8839035	1	2	30.5935
ba27080	DEL	chr1	7233408	chr1	7233687	332	7	84		pDI311	IDEL	chr1	8841811	chr1	8842353	541	3	4
pI19107	INS	chr1	7262080	chr1	7262086	1	4	60.9599		ba19749	DEL	chr1	8841847	chr1	8842356	529	5	64
pD25457	DEL	chr1	7266684	chr1	7266691	3	5	67.7051		ba22892	CTX	chr1	8845501	chr2	5749059	329	9	94
pI19108	INS	chr1	7266686	chr1	7266688	4	8	107.47		pD19037	DEL	chr1	9064412	chr1	9064419	1	3	40.7934
pI19109	INS	chr1	7267710	chr1	7267716	6	10	122.297		pI14300	INS	chr1	9064446	chr1	9064454	7	3	35.0532
pD25458	DEL	chr1	7270008	chr1	7270035	25	6	81.2461		pD19038	DEL	chr1	9065591	chr1	9065598	3	2	27.1956
pD25459	DEL	chr1	7281530	chr1	7281539	1	4	54.1641		pD19039	DEL	chr1	9183859	chr1	9183866	3	3	40.7934
pD25460	DEL	chr1	7284973	chr1	7284977	1	2	27.082		ba19750	DEL	chr1	9184825	chr1	9186605	1711	8	99
pI19110	INS	chr1	7285685	chr1	7285686	1	5	76.1999		pD19040	DEL	chr1	9187893	chr1	9187904	8	2	27.1956
pD25461	DEL	chr1	7293036	chr1	7293067	16	2	27.082		pD19041	DEL	chr1	9195164	chr1	9195167	2	5	67.989
ba68731	CTX	chr1	7307046	chr9	11466912	315	5	36		ba19751	DEL	chr1	9196338	chr1	9196423	117	15	99
pD25465	DEL	chr1	7342649	chr1	7344393	1735	7	82.8641		pI14301	INS	chr1	9197016	chr1	9197040	22	3	7.96051
pD25466	DEL	chr1	7358424	chr1	7358426	1	2	27.082		pI14302	INS	chr1	9197088	chr1	9197089	1	8	122.374
pD25467	DEL	chr1	7360617	chr1	7360619	1	2	27.082		pD19042	DEL	chr1	9199065	chr1	9199068	1	3	40.7934
ba27110	DEL	chr1	7365184	chr1	7367093	1799	7	99		pI14306	INS	chr1	9225575	chr1	9225577	1	2	30.5935
pD25468	DEL	chr1	7367780	chr1	7367789	1	2	27.082		pD19043	DEL	chr1	9226546	chr1	9226559	2	2	27.1956
pD25469	DEL	chr1	7367806	chr1	7367810	1	4	54.1641		pI14307	INS	chr1	9229276	chr1	9229278	1	4	61.1871
pI19112	INS	chr1	7367874	chr1	7367885	1	3	45.72		pI14308	INS	chr1	9235736	chr1	9235740	3	6	84.5559
pD25470	DEL	chr1	7369028	chr1	7369038	2	2	27.082		pI14309	INS	chr1	9237675	chr1	9237683	1	2	30.5935
pD25474	DEL	chr1	7419891	chr1	7419901	2	2	27.082		pI14310	INS	chr1	9238193	chr1	9238202	1	2	30.5935
pD25475	DEL	chr1	7422201	chr1	7422204	1	3	40.623		pD19044	DEL	chr1	9305623	chr1	9305632	2	2	27.1956
pI19115	INS	chr1	7428995	chr1	7429005	2	4	58.5517		pI14312	INS	chr1	9314812	chr1	9314813	2	4	58.7788
pD25476	DEL	chr1	7471243	chr1	7471248	1	2	27.082		pI14313	INS	chr1	9314858	chr1	9314862	1	2	30.5935
pI19116	INS	chr1	7486646	chr1	7486659	12	2	17.2347		pI14314	INS	chr1	9343495	chr1	9343499	1	9	137.671
pD25477	DEL	chr1	7487794	chr1	7487800	1	6	81.2461		ba25385	CTX	chr1	9348274	chr2	32131542	329	6	54
ba27118	DEL	chr1	7490792	chr1	7491061	177	7	99		ba19755	DEL	chr1	9353488	chr1	9354201	587	5	81
pD25478	DEL	chr1	7493369	chr1	7493376	1	2	27.082		pI14315	INS	chr1	9356602	chr1	9356606	1	2	30.5935
pD25479	DEL	chr1	7509852	chr1	7509859	1	6	81.2461		pI14316	INS	chr1	9357250	chr1	9357256	3	3	42.2779
pI19117	INS	chr1	7555350	chr1	7555351	1	2	30.48		pI14318	INS	chr1	9360708	chr1	9360713	1	6	91.7806
pI19119	INS	chr1	7564699	chr1	7564702	1	3	45.72		pD19047	DEL	chr1	9367358	chr1	9367363	1	2	27.1956
ba56774	CTX	chr1	7565750	chr7	7257951	315	6	62		pD19048	DEL	chr1	9369750	chr1	9369758	3	2	27.1956
pD25481	DEL	chr1	7567729	chr1	7567733	2	5	67.7051		pD19049	DEL	chr1	9373685	chr1	9373693	1	2	27.1956
pD25482	DEL	chr1	7569345	chr1	7569356	1	4	54.1641		pD19050	DEL	chr1	9374994	chr1	9374999	1	2	27.1956
pI19120	INS	chr1	7570361	chr1	7570374	4	2	26.8676		pI14319	INS	chr1	9377340	chr1	9377345	1	2	30.5935
pD25483	DEL	chr1	7574677	chr1	7574680	1	3	40.623		pI14320	INS	chr1	9397462	chr1	9397463	1	3	45.8903
pI19121	INS	chr1	7574800	chr1	7574813	14	3	22.2396		ba19758	ITX	chr1	9477308	chr1	9481275	3786	15	99
pD25484	DEL	chr1	7577390	chr1	7577421	30	4	54.1641		pI14322	INS	chr1	9478765	chr1	9478773	1	2	30.5935
pD25485	DEL	chr1	7580500	chr1	7580506	1	2	27.082		pD19053	DEL	chr1	9480098	chr1	9480100	1	5	67.989
pD25486	DEL	chr1	7580842	chr1	7580853	5	4	54.1641		pD19054	DEL	chr1	9480574	chr1	9480580	1	2	27.1956
pI19122	INS	chr1	7582431	chr1	7582435	4	2	26.8676		pD19055	DEL	chr1	9493236	chr1	9493240	1	2	27.1956
pI19123	INS	chr1	7600106	chr1	7600107	1	2	30.48		pD19056	DEL	chr1	9500567	chr1	9500575	2	2	27.1956
pI19124	INS	chr1	7600334	chr1	7600336	1	2	30.48		pD19057	DEL	chr1	9500648	chr1	9500666	15	2	27.1956
pI19125	INS	chr1	7600772	chr1	7600773	1	3	45.72		pI14324	INS	chr1	9501136	chr1	9501145	3	6	84.5559
pD25487	DEL	chr1	7601948	chr1	7601954	1	2	27.082		pD19058	DEL	chr1	9501483	chr1	9501487	1	2	27.1956
pD25488	DEL	chr1	7603799	chr1	7603830	29	2	27.082		ba19759	DEL	chr1	9503265	chr1	9503389	189	25	99
pI19126	INS	chr1	7607681	chr1	7607687	1	5	76.1999		pD19059	DEL	chr1	9506609	chr1	9506613	1	5	67.989
pD25489	DEL	chr1	7610609	chr1	7610615	4	6	81.2461		pD19060	DEL	chr1	9728319	chr1	9728332	12	2	27.1956
pD25490	DEL	chr1	7611117	chr1	7611124	6	5	67.7051		pD19061	DEL	chr1	9732052	chr1	9732054	1	2	27.1956
pD25491	DEL	chr1	7612853	chr1	7612879	25	2	27.082		pD19062	DEL	chr1	9734355	chr1	9734359	1	2	27.1956
pD25493	DEL	chr1	7639147	chr1	7639152	2	3	40.623		pD19063	DEL	chr1	9737101	chr1	9737105	1	9	122.38
pD25494	DEL	chr1	7644435	chr1	7644441	1	2	27.082		pI14326	INS	chr1	9737304	chr1	9737308	1	6	91.7806
pI19127	INS	chr1	7645048	chr1	7645061	4	2	26.8676		ba51379	CTX	chr1	9739312	chr9	5305633	329	6	90
pD25495	DEL	chr1	7671337	chr1	7671350	9	2	27.082		pD19064	DEL	chr1	9764185	chr1	9764194	8	2	27.1956
pI19128	INS	chr1	7672036	chr1	7672046	1	3	45.72		ba24714	CTX	chr1	9766805	chr2	24666400	329	280	99
pI19129	INS	chr1	7677189	chr1	7677192	2	3	43.9138		pD19065	DEL	chr1	9767473	chr1	9767486	11	3	40.7934
pD25496	DEL	chr1	7680963	chr1	7681056	88	2	27.082		pI14327	INS	chr1	9779688	chr1	9779695	2	2	29.3894
pD25497	DEL	chr1	7681354	chr1	7681357	2	2	27.082		pI14328	INS	chr1	9780737	chr1	9780746	8	2	22.1647
pI19130	INS	chr1	7682232	chr1	7682234	6	3	36.6891		pD19068	DEL	chr1	9798186	chr1	9798190	1	2	27.1956
pI19131	INS	chr1	7682439	chr1	7682444	3	2	28.0717		pD19069	DEL	chr1	9799494	chr1	9799500	1	3	40.7934
pI19132	INS	chr1	7682617	chr1	7682619	1	3	45.72		pD19072	DEL	chr1	9838366	chr1	9838372	1	3	40.7934
pI19133	INS	chr1	7684691	chr1	7684692	5	3	38.4952		pI14332	INS	chr1	9838389	chr1	9838397	1	3	45.8903
pI19134	INS	chr1	7690138	chr1	7690142	3	6	84.2152		pD19073	DEL	chr1	9839387	chr1	9839392	2	4	54.3912
pI19135	INS	chr1	7690728	chr1	7690732	2	2	29.2759		pI14333	INS	chr1	9841943	chr1	9841944	1	2	30.5935
pI19136	INS	chr1	7691292	chr1	7691302	6	2	24.4594		pD19074	DEL	chr1	9861384	chr1	9861389	3	2	27.1956
pD25498	DEL	chr1	7694793	chr1	7694843	42	5	67.7051		pD19075	DEL	chr1	9875882	chr1	9875884	1	3	40.7934
pI19137	INS	chr1	7697641	chr1	7697651	1	2	30.48		pD19076	DEL	chr1	9879918	chr1	9879930	3	3	40.7934
pD25499	DEL	chr1	7704240	chr1	7704247	1	2	27.082		pI14334	INS	chr1	9881052	chr1	9881054	1	2	30.5935
pI19138	INS	chr1	7710218	chr1	7710229	15	2	13.6223		pI14335	INS	chr1	9888481	chr1	9888483	2	2	29.3894
pD25500	DEL	chr1	7721146	chr1	7721161	1	2	27.082		pI14336	INS	chr1	9889060	chr1	9889068	1	3	45.8903
pD25501	DEL	chr1	7722370	chr1	7722375	4	3	40.623		ba19794	DEL	chr1	9893128	chr1	9893679	566	10	99
pI19139	INS	chr1	7735815	chr1	7735823	11	6	55.3163		pD19077	DEL	chr1	9893670	chr1	9893679	1	4	54.3912
pI19140	INS	chr1	7738439	chr1	7738446	1	6	91.4399		pI14337	INS	chr1	9896402	chr1	9896412	2	2	29.3894
pI19141	INS	chr1	7739847	chr1	7739848	1	3	45.72		pI14338	INS	chr1	9899822	chr1	9899826	1	2	30.5935
pI19142	INS	chr1	7742841	chr1	7742849	1	2	30.48		pI14339	INS	chr1	9926999	chr1	9927002	6	2	24.5729
pD25503	DEL	chr1	7743399	chr1	7743409	1	2	27.082		pI14340	INS	chr1	9929669	chr1	9929676	1	2	30.5935
pI19143	INS	chr1	7745164	chr1	7745173	1	7	106.68		pD19080	DEL	chr1	9940605	chr1	9940611	1	5	67.989
pD25504	DEL	chr1	7749305	chr1	7749318	1	4	54.1641		pI14341	INS	chr1	9941615	chr1	9941616	11	4	37.1047
pD25505	DEL	chr1	7751134	chr1	7751137	2	2	27.082		pD19083	DEL	chr1	9971476	chr1	9971483	1	3	40.7934
pD25506	DEL	chr1	7751569	chr1	7751571	1	2	27.082		pI14342	INS	chr1	9991878	chr1	9991882	12	3	26.0223
pD25507	DEL	chr1	7752168	chr1	7752170	1	9	121.869		pD19084	DEL	chr1	10022429	chr1	10022432	1	2	27.1956
pI19144	INS	chr1	7757051	chr1	7757054	1	5	76.1999		pI14343	INS	chr1	10027701	chr1	10027704	17	2	11.3276
pI19145	INS	chr1	7758972	chr1	7758975	2	2	29.2759		pI14344	INS	chr1	10042796	chr1	10042800	1	5	76.4838
pD25508	DEL	chr1	7761568	chr1	7761574	1	5	67.7051		pI14345	INS	chr1	10092473	chr1	10092474	2	2	29.3894
pD25509	DEL	chr1	7762158	chr1	7762164	1	2	27.082		pD19086	DEL	chr1	10093083	chr1	10093092	7	2	27.1956
pI19146	INS	chr1	7764899	chr1	7764904	1	8	121.92		pI14346	INS	chr1	10096608	chr1	10096617	1	2	30.5935
pI19147	INS	chr1	7834399	chr1	7834403	1	6	91.4399		ba54531	CTX	chr1	10100788	chr9	26022138	329	5	40
pI19148	INS	chr1	7844483	chr1	7844490	1	6	91.4399		ba19846	DEL	chr1	10110024	chr1	10110121	103	10	99
pD25510	DEL	chr1	7850239	chr1	7850244	1	2	27.082		pD19087	DEL	chr1	10117731	chr1	10117733	1	4	54.3912
pD25511	DEL	chr1	7859582	chr1	7859592	1	2	27.082		pD19088	DEL	chr1	10120756	chr1	10120759	1	3	40.7934
pD25512	DEL	chr1	7859805	chr1	7859810	1	2	27.082		pI14347	INS	chr1	10121946	chr1	10121948	24	2	2.89877
pD25513	DEL	chr1	7862534	chr1	7862617	79	2	27.082		pD19089	DEL	chr1	10122911	chr1	10122913	1	2	27.1956
pI19149	INS	chr1	7872525	chr1	7872534	1	3	45.72		pD19090	DEL	chr1	10126935	chr1	10126961	9	2	27.1956
ba27171	DEL	chr1	7881260	chr1	7881809	87	21	99		pI14348	INS	chr1	10131776	chr1	10131777	8	2	22.1647
pD25515	DEL	chr1	7905362	chr1	7905376	1	2	27.082		pD19091	DEL	chr1	10136106	chr1	10136112	1	2	27.1956
pI19150	INS	chr1	7910150	chr1	7910152	4	5	67.169		pI14349	INS	chr1	10136282	chr1	10136283	3	3	42.2779
pI19152	INS	chr1	7971816	chr1	7971819	5	4	51.327		pD19092	DEL	chr1	10137169	chr1	10137178	1	4	54.3912
pI19153	INS	chr1	7977662	chr1	7977670	2	2	29.2759		pD19093	DEL	chr1	10138152	chr1	10138155	1	2	27.1956
pD25516	DEL	chr1	7978114	chr1	7978127	1	2	27.082		pI14350	INS	chr1	10144013	chr1	10144016	5	3	38.6656
pD25517	DEL	chr1	7979838	chr1	7979932	89	5	67.7051		pD19094	DEL	chr1	10147009	chr1	10147038	27	2	27.1956
pI19154	INS	chr1	7979927	chr1	7979929	1	2	30.48		pI14351	INS	chr1	10153266	chr1	10153268	2	6	88.1682
pI19155	INS	chr1	7985646	chr1	7985657	1	2	30.48		pD19095	DEL	chr1	10153999	chr1	10154003	1	2	27.1956
pD25518	DEL	chr1	7997240	chr1	7997251	1	2	27.082		pI14352	INS	chr1	10154814	chr1	10154817	1	4	61.1871
pI19156	INS	chr1	8024874	chr1	8024877	1	3	45.72		pI14353	INS	chr1	10156878	chr1	10156886	1	2	30.5935
pI19157	INS	chr1	8028916	chr1	8028917	15	2	13.6223		ba19850	DEL	chr1	10157616	chr1	10157783	129	6	91
pI19158	INS	chr1	8035322	chr1	8035325	1	6	91.4399		pI14355	INS	chr1	10166108	chr1	10166112	1	3	45.8903
ba27201	DEL	chr1	8090778	chr1	8091380	599	12	99		pI14356	INS	chr1	10189404	chr1	10189412	1	2	30.5935
pD25521	DEL	chr1	8091383	chr1	8091389	1	4	54.1641		pD19097	DEL	chr1	10193219	chr1	10193222	1	4	54.3912
ba35361	CTX	chr1	8092093	chr2	36770832	315	16	99		pD19098	DEL	chr1	10197192	chr1	10197199	1	3	40.7934
pI19159	INS	chr1	8112090	chr1	8112096	3	5	70.1793		pD19099	DEL	chr1	10213994	chr1	10213999	1	3	40.7934
ba27203	DEL	chr1	8146159	chr1	8146247	195	7	85		pD19100	DEL	chr1	10214369	chr1	10214372	1	4	54.3912
pD25522	DEL	chr1	8148816	chr1	8148822	1	2	27.082		pI14357	INS	chr1	10216268	chr1	10216273	12	3	26.0223
pI19160	INS	chr1	8155820	chr1	8155832	13	7	56.1069		pD19101	DEL	chr1	10217825	chr1	10217827	1	2	27.1956
pD25523	DEL	chr1	8157003	chr1	8157006	1	3	40.623		pD19102	DEL	chr1	10217950	chr1	10217963	11	5	67.989
pD25526	DEL	chr1	8183943	chr1	8183949	1	3	40.623		pI14358	INS	chr1	10225072	chr1	10225077	1	2	30.5935
pI19162	INS	chr1	8185324	chr1	8185326	1	3	45.72		pI14359	INS	chr1	10225213	chr1	10225217	1	3	45.8903
pI19163	INS	chr1	8195389	chr1	8195392	1	2	30.48		pD19103	DEL	chr1	10225814	chr1	10225820	1	3	40.7934
pD25527	DEL	chr1	8195622	chr1	8195637	10	2	27.082		pD19104	DEL	chr1	10225956	chr1	10225962	3	3	40.7934
pD25528	DEL	chr1	8195641	chr1	8195643	1	2	27.082		ba19854	DEL	chr1	10237846	chr1	10238079	166	7	99
pI19164	INS	chr1	8199803	chr1	8199804	1	3	45.72		pI14360	INS	chr1	10262326	chr1	10262336	4	2	26.9812
pD25529	DEL	chr1	8201623	chr1	8201632	1	4	54.1641		pI14361	INS	chr1	10264787	chr1	10264793	1	2	30.5935
pD25530	DEL	chr1	8211345	chr1	8211354	5	2	27.082		pI14363	INS	chr1	10288417	chr1	10288423	3	2	28.1853
pI19165	INS	chr1	8283767	chr1	8283773	15	7	47.678		pD19106	DEL	chr1	10288488	chr1	10288495	1	2	27.1956
pD25531	DEL	chr1	8284849	chr1	8284874	17	2	27.082		pD19107	DEL	chr1	10289844	chr1	10289847	1	4	54.3912
pD25532	DEL	chr1	8285967	chr1	8285972	1	2	27.082		pI14364	INS	chr1	10295339	chr1	10295340	2	5	73.4735
ba27207	DEL	chr1	8286609	chr1	8287586	1013	11	99		ba19858	DEL	chr1	10298829	chr1	10299048	182	9	99
pD25533	DEL	chr1	8290693	chr1	8290703	3	2	27.082		ba27686	CTX	chr1	10299657	chr3	10840505	329	9	52
pD25534	DEL	chr1	8298586	chr1	8298588	1	2	27.082		pI14365	INS	chr1	10300373	chr1	10300376	2	11	161.642
pI19166	INS	chr1	8298690	chr1	8298700	2	2	29.2759		pI14366	INS	chr1	10300504	chr1	10300511	5	2	25.777
pD25535	DEL	chr1	8299136	chr1	8299140	1	5	67.7051		pD19108	DEL	chr1	10300528	chr1	10300531	1	2	27.1956
pI19167	INS	chr1	8313130	chr1	8313144	10	4	39.2858		pD19109	DEL	chr1	10300530	chr1	10300532	1	2	27.1956
pD25538	DEL	chr1	8633830	chr1	8633833	1	5	67.7051		pD19111	DEL	chr1	10334027	chr1	10334031	1	6	81.5868
ba42480	CTX	chr1	8634946	chr4	6580266	315	8	65		pI14367	INS	chr1	10340951	chr1	10340956	5	7	90.2197
pD25539	DEL	chr1	8637455	chr1	8637459	1	2	27.082		pI14368	INS	chr1	10341804	chr1	10341805	1	2	30.5935
pI19168	INS	chr1	8637571	chr1	8637589	25	2	1.58109		pD19113	DEL	chr1	10357862	chr1	10357874	7	3	40.7934
pD25540	DEL	chr1	8647446	chr1	8647450	3	4	54.1641		pD19114	DEL	chr1	10360905	chr1	10360935	26	3	40.7934
pD25542	DEL	chr1	8727356	chr1	8727358	1	2	27.082		pI14369	INS	chr1	10363631	chr1	10363636	1	5	76.4838
pI19169	INS	chr1	8728876	chr1	8728883	1	3	45.72		pD19115	DEL	chr1	10390888	chr1	10397278	6386	2	23.789
pD25543	DEL	chr1	8731422	chr1	8731434	5	2	27.082		ba38443	CTX	chr1	10433170	chr6	1215731	329	8	95
pD25544	DEL	chr1	8774193	chr1	8774199	5	3	40.623		pD19117	DEL	chr1	10438094	chr1	10438097	1	4	54.3912
pI19170	INS	chr1	8776873	chr1	8776875	1	3	45.72		pD19118	DEL	chr1	10449390	chr1	10449396	1	2	27.1956
pD25545	DEL	chr1	8780775	chr1	8780785	4	5	67.7051		pD19119	DEL	chr1	10454228	chr1	10454233	1	4	54.3912
pD25546	DEL	chr1	8781925	chr1	8781929	1	4	54.1641		pD19120	DEL	chr1	10457244	chr1	10457272	27	2	27.1956
pD25547	DEL	chr1	8785605	chr1	8785608	1	4	54.1641		pD19121	DEL	chr1	10461368	chr1	10461370	1	4	54.3912
pI19172	INS	chr1	8799447	chr1	8799457	9	8	83.388		ba19897	DEL	chr1	10464305	chr1	10464492	235	18	99
pD25548	DEL	chr1	8801492	chr1	8801495	1	2	27.082		pI14370	INS	chr1	10469776	chr1	10469779	1	4	61.1871
pD25549	DEL	chr1	8804731	chr1	8804773	38	3	40.623		pI14371	INS	chr1	10470567	chr1	10470575	2	5	73.4735
pI19173	INS	chr1	8835493	chr1	8835499	2	2	29.2759		pI14372	INS	chr1	10473124	chr1	10473127	1	5	76.4838
pI19174	INS	chr1	8835705	chr1	8835708	6	2	24.4594		pD19123	DEL	chr1	10489478	chr1	10489481	1	2	27.1956
pI19175	INS	chr1	8839531	chr1	8839534	9	8	83.388		pI14373	INS	chr1	10489479	chr1	10489482	2	3	44.0841
pI19176	INS	chr1	8842339	chr1	8842343	1	3	45.72		pD19124	DEL	chr1	10509853	chr1	10509856	2	3	40.7934
pD25551	DEL	chr1	8842689	chr1	8842701	10	3	40.623		ba19900	DEL	chr1	10510499	chr1	10510636	180	19	99
pI19177	INS	chr1	8845561	chr1	8845566	1	2	30.48		pDI313	IDEL	chr1	10648617	chr1	10648725	107	13	14
pD25552	DEL	chr1	9183994	chr1	9184015	18	4	54.1641		pD19126	DEL	chr1	10648719	chr1	10648721	1	3	40.7934
pD25553	DEL	chr1	9184621	chr1	9184625	1	6	81.2461		pD19127	DEL	chr1	10649870	chr1	10649876	2	6	81.5868
pI19178	INS	chr1	9194814	chr1	9194830	3	3	42.1076		ba50230	CTX	chr1	10657038	chr8	34776838	329	6	49
pD25554	DEL	chr1	9195164	chr1	9195167	2	17	230.197		ba19890	DEL	chr1	10658122	chr1	10659571	1526	15	99
pI19180	INS	chr1	9197960	chr1	9197963	2	2	29.2759		ba19894	INV	chr1	10659490	chr1	10660945	1724	13	99
pI19181	INS	chr1	9198392	chr1	9198396	22	4	10.3869		pD19128	DEL	chr1	10668783	chr1	10668795	11	2	27.1956
pD25555	DEL	chr1	9226546	chr1	9226559	2	5	67.7051		pI14374	INS	chr1	10671479	chr1	10671480	1	3	45.8903
pI19183	INS	chr1	9229276	chr1	9229278	1	7	106.68		pI14375	INS	chr1	10671638	chr1	10671642	5	3	38.6656
pI19184	INS	chr1	9235497	chr1	9235507	1	2	30.48		pD19129	DEL	chr1	10671862	chr1	10671882	16	2	27.1956
pI19185	INS	chr1	9235736	chr1	9235740	3	6	84.2152		pD19130	DEL	chr1	10671952	chr1	10671957	1	2	27.1956
pI19186	INS	chr1	9237675	chr1	9237683	1	2	30.48		pD19131	DEL	chr1	10672611	chr1	10672629	12	3	40.7934
pD25556	DEL	chr1	9237787	chr1	9237792	1	3	40.623		pI14376	INS	chr1	10673602	chr1	10673604	1	2	30.5935
pI19187	INS	chr1	9238193	chr1	9238202	1	3	45.72		pD19132	DEL	chr1	10946110	chr1	10946115	3	3	40.7934
pI19188	INS	chr1	9238994	chr1	9239008	1	2	30.48		pD19133	DEL	chr1	10947405	chr1	10947408	1	4	54.3912
pD25557	DEL	chr1	9239282	chr1	9239286	1	3	40.623		pD19134	DEL	chr1	10949442	chr1	10949449	1	3	40.7934
pI19191	INS	chr1	9304378	chr1	9304385	4	4	53.7352		pI14377	INS	chr1	10953170	chr1	10953181	2	4	58.7788
pI19192	INS	chr1	9305623	chr1	9305634	10	5	49.1072		pI14378	INS	chr1	10956386	chr1	10956387	1	2	30.5935
pI19193	INS	chr1	9314812	chr1	9314813	2	2	29.2759		pD19135	DEL	chr1	10956955	chr1	10956957	1	2	27.1956
pI19194	INS	chr1	9343495	chr1	9343499	1	12	182.88		ba19904	DEL	chr1	10961106	chr1	10961202	165	14	99
pI19195	INS	chr1	9349524	chr1	9349525	13	4	32.0611		pD19139	DEL	chr1	10988706	chr1	10988712	3	2	27.1956
pD25558	DEL	chr1	9353514	chr1	9353524	1	2	27.082		pI14380	INS	chr1	11008087	chr1	11008091	4	4	53.9623
pI19196	INS	chr1	9356602	chr1	9356606	1	4	60.9599		pD19140	DEL	chr1	11014131	chr1	11014139	6	2	27.1956
pI19198	INS	chr1	9360708	chr1	9360713	1	2	30.48		pD19141	DEL	chr1	11015772	chr1	11015777	3	3	40.7934
pD25559	DEL	chr1	9373685	chr1	9373693	1	2	27.082		pD19142	DEL	chr1	11021271	chr1	11021277	1	2	27.1956
pD25560	DEL	chr1	9373754	chr1	9373757	1	3	40.623		pD19143	DEL	chr1	11023117	chr1	11023121	2	2	27.1956
pI19199	INS	chr1	9377340	chr1	9377345	1	9	137.16		pD19144	DEL	chr1	11030124	chr1	11030127	1	2	27.1956
pDI461	IDEL	chr1	9377474	chr1	9377587	112	4	8		pD19145	DEL	chr1	11051255	chr1	11051257	1	2	27.1956
pI19200	INS	chr1	9400030	chr1	9400031	1	5	76.1999		ba31781	CTX	chr1	11052205	chr4	7864386	329	9	99
ba27280	ITX	chr1	9477391	chr1	9481272	3817	8	99		pD19146	DEL	chr1	11060818	chr1	11060821	1	2	27.1956
pI19202	INS	chr1	9478765	chr1	9478773	1	3	45.72		ba19934	DEL	chr1	11061495	chr1	11061568	70	7	98
pD25562	DEL	chr1	9490823	chr1	9490827	1	5	67.7051		pI14381	INS	chr1	11066917	chr1	11066919	1	3	45.8903
pD25563	DEL	chr1	9491396	chr1	9491405	2	3	40.623		pD19147	DEL	chr1	11073573	chr1	11073602	28	2	27.1956
pD25564	DEL	chr1	9492880	chr1	9492887	1	4	54.1641		pI14382	INS	chr1	11078276	chr1	11078284	1	3	45.8903
pD25565	DEL	chr1	9500567	chr1	9500575	2	5	67.7051		pI14383	INS	chr1	11086445	chr1	11086448	5	2	25.777
pD25566	DEL	chr1	9500648	chr1	9500666	15	3	40.623		ba19936	DEL	chr1	11087736	chr1	11087875	133	10	99
pI19203	INS	chr1	9501136	chr1	9501145	3	6	84.2152		pI14385	INS	chr1	11121116	chr1	11121117	1	3	45.8903
ba27282	DEL	chr1	9503247	chr1	9503389	196	25	99		pD19151	DEL	chr1	11121584	chr1	11121586	1	3	40.7934
pD25567	DEL	chr1	9504397	chr1	9504400	2	2	27.082		pD19152	DEL	chr1	11124430	chr1	11124435	1	2	27.1956
pI19204	INS	chr1	9728278	chr1	9728280	1	2	30.48		ba33951	CTX	chr1	11129673	chr4	25049181	329	5	69
pD25568	DEL	chr1	9728319	chr1	9728332	12	3	40.623		pD19153	DEL	chr1	11131969	chr1	11131988	17	3	40.7934
pD25569	DEL	chr1	9728642	chr1	9728648	1	2	27.082		pD19157	DEL	chr1	11172481	chr1	11172493	1	3	40.7934
pD25570	DEL	chr1	9734355	chr1	9734359	1	2	27.082		ba37546	CTX	chr1	11181128	chr5	28935690	329	6	97
pD25571	DEL	chr1	9737001	chr1	9737006	3	3	40.623		pI14387	INS	chr1	11184389	chr1	11184391	1	4	61.1871
pD25572	DEL	chr1	9737101	chr1	9737105	1	3	40.623		pD19158	DEL	chr1	11184801	chr1	11184810	4	2	27.1956
pD25573	DEL	chr1	9737461	chr1	9737468	1	3	40.623		pD19159	DEL	chr1	11187051	chr1	11187056	3	3	40.7934
ba33707	CTX	chr1	9766602	chr2	24666389	315	376	99		pD19160	DEL	chr1	11187622	chr1	11187628	3	2	27.1956
pD25574	DEL	chr1	9768112	chr1	9768130	17	7	94.7871		pD19161	DEL	chr1	11197601	chr1	11197614	2	4	54.3912
pD25575	DEL	chr1	9769791	chr1	9769803	9	6	81.2461		pD19162	DEL	chr1	11209332	chr1	11209347	2	3	40.7934
pD25576	DEL	chr1	9774915	chr1	9774917	1	5	67.7051		pD19163	DEL	chr1	11213505	chr1	11213509	2	5	67.989
pD25577	DEL	chr1	9775451	chr1	9775460	1	6	81.2461		ba19939	DEL	chr1	11214664	chr1	11214898	181	6	89
pI19205	INS	chr1	9779509	chr1	9779524	9	2	20.847		pI14388	INS	chr1	11214715	chr1	11214717	1	2	30.5935
pI19208	INS	chr1	9792464	chr1	9792469	1	2	30.48		pD19164	DEL	chr1	11214716	chr1	11214894	177	2	25.7149
pD25578	DEL	chr1	9802717	chr1	9802730	4	6	81.2461		pI14390	INS	chr1	11224771	chr1	11224773	2	4	58.7788
pD25579	DEL	chr1	9804869	chr1	9804873	1	3	40.623		pD19165	DEL	chr1	11224826	chr1	11224844	17	2	27.1956
pD25580	DEL	chr1	9805692	chr1	9805694	1	6	81.2461		pI14391	INS	chr1	11225895	chr1	11225901	1	2	30.5935
pI19211	INS	chr1	9805946	chr1	9805948	2	2	29.2759		pD19166	DEL	chr1	11226937	chr1	11226961	20	3	40.7934
pD25581	DEL	chr1	9823465	chr1	9823468	1	8	108.328		pD19167	DEL	chr1	11239805	chr1	11239809	1	2	27.1956
pD25582	DEL	chr1	9825238	chr1	9825245	6	3	40.623		pI14392	INS	chr1	11267603	chr1	11267607	1	4	61.1871
pI19212	INS	chr1	9831161	chr1	9831163	1	10	152.4		pI14393	INS	chr1	11268624	chr1	11268632	4	5	67.4529
pD25583	DEL	chr1	9833431	chr1	9833440	7	7	94.7871		ba19942	DEL	chr1	11270221	chr1	11270715	85	15	99
ba27311	DEL	chr1	9836655	chr1	9837550	909	9	99		pD19168	DEL	chr1	11270536	chr1	11270538	1	4	54.3912
pI19213	INS	chr1	9838389	chr1	9838397	1	2	30.48		pI14394	INS	chr1	11271818	chr1	11271822	1	2	30.5935
pI19214	INS	chr1	9839388	chr1	9839390	1	4	60.9599		ba19944	DEL	chr1	11294098	chr1	11294237	185	7	90
pD25585	DEL	chr1	9840255	chr1	9840259	1	2	27.082		pD19170	DEL	chr1	11294700	chr1	11294751	49	3	40.7934
pI19215	INS	chr1	9842090	chr1	9842097	5	9	115.486		pD19171	DEL	chr1	11303631	chr1	11303646	2	3	40.7934
pD25586	DEL	chr1	9843450	chr1	9843460	1	2	27.082		pI14395	INS	chr1	11309924	chr1	11309925	1	2	30.5935
pI19216	INS	chr1	9858231	chr1	9858240	2	4	58.5517		pD19172	DEL	chr1	11310289	chr1	11310294	2	3	40.7934
pD25587	DEL	chr1	9860668	chr1	9860680	9	5	67.7051		pI14396	INS	chr1	11335593	chr1	11335595	1	3	45.8903
pD25588	DEL	chr1	9867354	chr1	9867378	3	6	81.2461		pD19174	DEL	chr1	11337437	chr1	11337447	1	4	54.3912
pI19217	INS	chr1	9876888	chr1	9876891	1	4	60.9599		pI14397	INS	chr1	11345798	chr1	11345808	2	3	44.0841
pD25589	DEL	chr1	9878178	chr1	9878182	1	2	27.082		pI14400	INS	chr1	11367284	chr1	11367288	3	4	56.3706
pD25590	DEL	chr1	9879918	chr1	9879930	2	2	27.082		pD19178	DEL	chr1	11386568	chr1	11386570	1	5	67.989
pD25591	DEL	chr1	9880554	chr1	9880559	2	3	40.623		pI14401	INS	chr1	11392832	chr1	11392838	3	2	28.1853
pI19218	INS	chr1	9880647	chr1	9880654	1	2	30.48		pD19179	DEL	chr1	11395653	chr1	11395672	5	2	27.1956
pI19219	INS	chr1	9881052	chr1	9881054	1	3	45.72		pI14402	INS	chr1	11395852	chr1	11395859	2	2	29.3894
pD25592	DEL	chr1	9881662	chr1	9881673	1	3	40.623		pD19180	DEL	chr1	11399292	chr1	11399296	1	2	27.1956
pI19220	INS	chr1	9881779	chr1	9881782	2	5	73.1896		pI14403	INS	chr1	11402223	chr1	11402233	2	2	29.3894
pI19221	INS	chr1	9881940	chr1	9881945	1	3	45.72		ba19972	DEL	chr1	11406887	chr1	11407211	298	12	99
pD25593	DEL	chr1	9884572	chr1	9884582	1	3	40.623		pI14404	INS	chr1	11443000	chr1	11443005	3	4	56.3706
pI19222	INS	chr1	9887248	chr1	9887250	2	2	29.2759		pD19181	DEL	chr1	11445202	chr1	11445211	1	2	27.1956
ba57115	CTX	chr1	9887322	chr7	9414429	315	30	99		pD19185	DEL	chr1	11497207	chr1	11497304	94	2	27.1956
pD25594	DEL	chr1	9893383	chr1	9893386	1	2	27.082		pD19186	DEL	chr1	11504457	chr1	11504462	1	3	40.7934
pD25595	DEL	chr1	9894859	chr1	9894861	1	4	54.1641		pD19189	DEL	chr1	11517402	chr1	11517406	1	2	27.1956
pI19223	INS	chr1	9897263	chr1	9897267	4	6	80.6028		pI14408	INS	chr1	11539136	chr1	11539137	2	3	44.0841
pI19224	INS	chr1	9899933	chr1	9899939	5	2	25.6635		pI14409	INS	chr1	11544198	chr1	11544203	1	2	30.5935
pD25596	DEL	chr1	9901812	chr1	9901816	3	6	81.2461		pI14410	INS	chr1	11544401	chr1	11544414	17	4	22.6552
pD25597	DEL	chr1	9903882	chr1	9903887	2	4	54.1641		ba19958	DEL	chr1	11545728	chr1	11550461	4771	6	77
pI19227	INS	chr1	9936999	chr1	9937003	2	3	43.9138		pD19190	DEL	chr1	11550956	chr1	11550967	8	3	40.7934
pD25600	DEL	chr1	9937898	chr1	9937900	1	2	27.082		pD19191	DEL	chr1	11551756	chr1	11551786	28	3	40.7934
pI19228	INS	chr1	9938955	chr1	9938962	1	3	45.72		pI14411	INS	chr1	11576879	chr1	11576892	4	5	67.4529
pD25601	DEL	chr1	9940605	chr1	9940611	1	3	40.623		pD19192	DEL	chr1	11612290	chr1	11612295	1	3	40.7934
pD25602	DEL	chr1	9947966	chr1	9947978	9	2	27.082		pD19193	DEL	chr1	11613951	chr1	11613958	1	3	40.7934
pI19229	INS	chr1	9954842	chr1	9954847	18	2	10.0099		ba19989	DEL	chr1	11619665	chr1	11620181	69	9	99
pD25605	DEL	chr1	9959238	chr1	9959242	1	3	40.623		pI14412	INS	chr1	11624362	chr1	11624363	1	5	76.4838
pD25606	DEL	chr1	9971476	chr1	9971483	1	4	54.1641		pD19195	DEL	chr1	11625056	chr1	11625065	3	2	27.1956
pD25607	DEL	chr1	9976362	chr1	9976407	41	3	40.623		pD19196	DEL	chr1	11628677	chr1	11628681	1	11	149.576
pI19230	INS	chr1	9986217	chr1	9986231	8	2	22.0511		pD19197	DEL	chr1	11629161	chr1	11629166	1	3	40.7934
pI19231	INS	chr1	9990487	chr1	9990490	1	4	60.9599		pI14413	INS	chr1	11630749	chr1	11630753	2	6	88.1682
pI19232	INS	chr1	9991952	chr1	9991957	3	2	28.0717		ba43837	CTX	chr1	11631858	chr7	15592354	329	5	39
pI19233	INS	chr1	10006454	chr1	10006465	14	3	22.2396		pI14414	INS	chr1	11634084	chr1	11634090	1	2	30.5935
pD25609	DEL	chr1	10022429	chr1	10022432	1	4	54.1641		pI14415	INS	chr1	11659108	chr1	11659113	1	4	61.1871
pD25610	DEL	chr1	10027576	chr1	10027584	1	2	27.082		pI14416	INS	chr1	11660986	chr1	11660995	1	3	45.8903
pI19234	INS	chr1	10027701	chr1	10027704	17	2	11.2141		pD19198	DEL	chr1	11663264	chr1	11663268	1	5	67.989
pI19235	INS	chr1	10042796	chr1	10042800	1	2	30.48		pD19199	DEL	chr1	11663889	chr1	11663895	3	2	27.1956
ba30298	CTX	chr1	10066750	chr2	662135	315	10	90		pI14417	INS	chr1	11669794	chr1	11669798	7	2	23.3688
pD25612	DEL	chr1	10095297	chr1	10106098	10799	2	22.2844		pI14418	INS	chr1	11670524	chr1	11670531	16	4	25.0635
pI19236	INS	chr1	10095297	chr1	10095299	2	2	29.2759		pD19200	DEL	chr1	11670985	chr1	11671000	2	3	40.7934
pI19237	INS	chr1	10109763	chr1	10109764	1	2	30.48		pI14419	INS	chr1	11671275	chr1	11671277	1	13	198.858
ba27350	DEL	chr1	10110034	chr1	10110117	104	9	99		pI14420	INS	chr1	11799426	chr1	11799434	1	2	30.5935
pD25613	DEL	chr1	10111620	chr1	10111622	1	2	27.082		pI14421	INS	chr1	11800416	chr1	11800420	1	3	45.8903
pD25614	DEL	chr1	10117731	chr1	10117733	1	2	27.082		pI14422	INS	chr1	11807544	chr1	11807545	1	3	45.8903
pI19238	INS	chr1	10131541	chr1	10131548	1	3	45.72		pD19202	DEL	chr1	11812806	chr1	11812814	7	4	54.3912
pI19239	INS	chr1	10131776	chr1	10131777	8	4	44.1023		pD19203	DEL	chr1	12036727	chr1	12036733	1	3	40.7934
pD25615	DEL	chr1	10132941	chr1	10132959	2	2	27.082		pD19204	DEL	chr1	12037615	chr1	12037617	1	2	27.1956
pD25616	DEL	chr1	10136106	chr1	10136112	1	2	27.082		pI14425	INS	chr1	12062221	chr1	12062226	5	2	25.777
pI19240	INS	chr1	10136267	chr1	10136269	18	2	10.0099		pI14426	INS	chr1	12062752	chr1	12062753	1	4	61.1871
pI19241	INS	chr1	10136282	chr1	10136291	21	2	6.39757		pD19205	DEL	chr1	12063186	chr1	12063193	5	2	27.1956
pI19242	INS	chr1	10136675	chr1	10136683	1	2	30.48		pD19206	DEL	chr1	12066405	chr1	12066412	3	3	40.7934
pD25617	DEL	chr1	10137169	chr1	10137178	1	7	94.7871		pI14427	INS	chr1	12067584	chr1	12067586	2	2	29.3894
pD25618	DEL	chr1	10138152	chr1	10138155	1	2	27.082		pD19207	DEL	chr1	12085847	chr1	12085866	17	2	27.1956
pD25619	DEL	chr1	10139612	chr1	10139619	3	3	40.623		pI14428	INS	chr1	12094502	chr1	12094513	4	3	40.4717
pI19243	INS	chr1	10144013	chr1	10144016	5	3	38.4952		pD19208	DEL	chr1	12101164	chr1	12101173	1	2	27.1956
pI19244	INS	chr1	10144971	chr1	10144973	1	2	30.48		pD19209	DEL	chr1	12102674	chr1	12102678	3	2	27.1956
pD25620	DEL	chr1	10146791	chr1	10146806	5	2	27.082		pD19210	DEL	chr1	12106556	chr1	12106559	1	3	40.7934
pD25621	DEL	chr1	10147009	chr1	10147038	27	6	81.2461		pD19211	DEL	chr1	12119642	chr1	12119646	1	3	40.7934
pD25622	DEL	chr1	10147143	chr1	10147154	9	2	27.082		ba22693	CTX	chr1	12134367	chr2	4594937	329	7	46
pD25623	DEL	chr1	10148421	chr1	10148428	1	4	54.1641		pI14429	INS	chr1	12135615	chr1	12135617	13	2	16.1441
pI19245	INS	chr1	10153266	chr1	10153268	2	3	43.9138		pD19213	DEL	chr1	12160009	chr1	12160016	1	2	27.1956
pD25624	DEL	chr1	10153999	chr1	10154003	1	5	67.7051		pI14432	INS	chr1	12161451	chr1	12161459	1	2	30.5935
pD25625	DEL	chr1	10154587	chr1	10154590	1	2	27.082		pI14433	INS	chr1	12177931	chr1	12177933	10	2	19.7564
pI19246	INS	chr1	10154814	chr1	10154817	1	3	45.72		pI14434	INS	chr1	12179387	chr1	12179389	6	2	24.5729
pI19249	INS	chr1	10164683	chr1	10164689	1	2	30.48		pI14436	INS	chr1	12187081	chr1	12187084	1	2	30.5935
pD25626	DEL	chr1	10164753	chr1	10164758	1	2	27.082		pD19217	DEL	chr1	12189298	chr1	12189303	1	2	27.1956
pI19250	INS	chr1	10189404	chr1	10189412	1	3	45.72		pI14437	INS	chr1	12189631	chr1	12189639	10	2	19.7564
pD25627	DEL	chr1	10193219	chr1	10193222	1	2	27.082		pI14438	INS	chr1	12189981	chr1	12189985	1	5	76.4838
pD25628	DEL	chr1	10193742	chr1	10193760	11	2	27.082		pI14439	INS	chr1	12193961	chr1	12193966	6	3	36.8594
pD25629	DEL	chr1	10194941	chr1	10194947	4	3	40.623		pD19218	DEL	chr1	12206638	chr1	12206654	13	2	27.1956
pD25630	DEL	chr1	10197192	chr1	10197199	1	2	27.082		pI14444	INS	chr1	12219004	chr1	12219014	1	2	30.5935
pI19251	INS	chr1	10212372	chr1	10212380	1	2	30.48		pD19219	DEL	chr1	12222912	chr1	12222920	7	3	40.7934
pD25631	DEL	chr1	10213994	chr1	10213999	1	6	81.2461		pI14445	INS	chr1	12224050	chr1	12224051	1	3	45.8903
pD25632	DEL	chr1	10214369	chr1	10214372	1	2	27.082		pD19220	DEL	chr1	12233275	chr1	12233280	1	2	27.1956
pD25633	DEL	chr1	10217950	chr1	10217963	11	2	27.082		pD19221	DEL	chr1	12238327	chr1	12238337	1	2	27.1956
pI19252	INS	chr1	10225072	chr1	10225077	1	3	45.72		pI14446	INS	chr1	12239444	chr1	12239448	1	4	61.1871
pD25634	DEL	chr1	10225814	chr1	10225820	1	3	40.623		ba20062	DEL	chr1	12240230	chr1	12240361	163	16	99
ba27403	DEL	chr1	10237911	chr1	10238106	168	8	99		pD19223	DEL	chr1	12240662	chr1	12240668	1	2	27.1956
pI19253	INS	chr1	10262326	chr1	10262336	4	2	26.8676		pD19224	DEL	chr1	12240851	chr1	12240858	3	3	40.7934
pI19254	INS	chr1	10264787	chr1	10264793	1	3	45.72		pD19225	DEL	chr1	12242344	chr1	12242349	1	2	27.1956
pD25636	DEL	chr1	10289728	chr1	10289739	1	3	40.623		pI14447	INS	chr1	12242485	chr1	12242486	1	3	45.8903
pD25637	DEL	chr1	10289844	chr1	10289847	1	3	40.623		pD19226	DEL	chr1	12245816	chr1	12245819	1	2	27.1956
pI19256	INS	chr1	10292264	chr1	10292271	1	3	45.72		pD19227	DEL	chr1	12257377	chr1	12257405	26	2	27.1956
pD25638	DEL	chr1	10292863	chr1	10292866	2	2	27.082		pI14448	INS	chr1	12258659	chr1	12258662	18	3	15.1852
pI19257	INS	chr1	10295339	chr1	10295340	2	3	43.9138		pD19229	DEL	chr1	12260667	chr1	12260750	79	4	54.3912
pI19258	INS	chr1	10296824	chr1	10296828	1	2	30.48		pD19230	DEL	chr1	12270105	chr1	12270107	1	2	27.1956
ba27391	DEL	chr1	10298859	chr1	10298994	192	10	99		pI14450	INS	chr1	12278729	chr1	12278733	1	4	61.1871
pI19259	INS	chr1	10299534	chr1	10299536	1	2	30.48		pD19231	DEL	chr1	12280081	chr1	12280083	1	3	40.7934
ba48928	CTX	chr1	10299772	chr5	20982950	315	6	56		pD19232	DEL	chr1	12282032	chr1	12282035	1	3	40.7934
pI19260	INS	chr1	10300373	chr1	10300376	2	3	43.9138		pI14451	INS	chr1	12285664	chr1	12285665	5	2	25.777
pI19261	INS	chr1	10300504	chr1	10300511	5	2	25.6635		pI14452	INS	chr1	12289088	chr1	12289089	11	2	18.5523
pD25639	DEL	chr1	10300530	chr1	10300532	1	2	27.082		pI14453	INS	chr1	12289413	chr1	12289427	6	2	24.5729
ba66077	CTX	chr1	10321379	chr8	34111700	315	8	51		pD19233	DEL	chr1	12291039	chr1	12291049	1	2	27.1956
pD25642	DEL	chr1	10334027	chr1	10334031	1	2	27.082		ba30622	CTX	chr1	12291764	chr3	38155202	329	5	81
pD25643	DEL	chr1	10340990	chr1	10340996	5	2	27.082		pD19234	DEL	chr1	12292026	chr1	12292029	1	2	27.1956
pD25644	DEL	chr1	10358459	chr1	10358470	8	2	27.082		pI14454	INS	chr1	12293360	chr1	12293369	2	3	44.0841
pI19262	INS	chr1	10363631	chr1	10363636	1	4	60.9599		pD19235	DEL	chr1	12293663	chr1	12293670	5	3	40.7934
pD25645	DEL	chr1	10374384	chr1	10374403	13	2	27.082		pI14455	INS	chr1	12295649	chr1	12295654	1	3	45.8903
pI19263	INS	chr1	10375510	chr1	10375513	1	2	30.48		pD19236	DEL	chr1	12297439	chr1	12297447	1	2	27.1956
ba37705	CTX	chr1	10379521	chr3	11970715	315	5	35		pD19237	DEL	chr1	12298632	chr1	12298636	1	3	40.7934
pD25646	DEL	chr1	10386177	chr1	10386186	2	3	40.623		pI14456	INS	chr1	12299261	chr1	12299267	1	2	30.5935
pD25647	DEL	chr1	10389939	chr1	10389942	1	2	27.082		pD19238	DEL	chr1	12299636	chr1	12299640	1	2	27.1956
pD25648	DEL	chr1	10438094	chr1	10438097	1	7	94.7871		pD19239	DEL	chr1	12303089	chr1	12303101	1	2	27.1956
pI19264	INS	chr1	10442703	chr1	10442704	1	2	30.48		pI14457	INS	chr1	12303854	chr1	12303859	1	5	76.4838
pD25649	DEL	chr1	10442811	chr1	10442815	3	2	27.082		pD19240	DEL	chr1	12306692	chr1	12306695	1	7	95.1845
pD25650	DEL	chr1	10454228	chr1	10454233	1	5	67.7051		pD19241	DEL	chr1	12321515	chr1	12321532	14	3	40.7934
pI19265	INS	chr1	10462715	chr1	10462722	1	6	91.4399		pI14458	INS	chr1	12324016	chr1	12324020	1	6	91.7806
pD25651	DEL	chr1	10463135	chr1	10463143	6	2	27.082		pD19242	DEL	chr1	12324199	chr1	12324209	9	3	40.7934
pI19266	INS	chr1	10470567	chr1	10470575	2	8	117.103		pD19243	DEL	chr1	12338688	chr1	12340488	1793	2	23.789
pD25652	DEL	chr1	10470898	chr1	10470906	1	3	40.623		pI14459	INS	chr1	12348470	chr1	12348480	1	2	30.5935
pD25653	DEL	chr1	10471378	chr1	10471388	1	2	27.082		pI14460	INS	chr1	12348750	chr1	12348756	1	2	30.5935
pI19267	INS	chr1	10471414	chr1	10471417	4	2	26.8676		pD19244	DEL	chr1	12350840	chr1	12350845	1	2	27.1956
pD25654	DEL	chr1	10472813	chr1	10472818	2	3	40.623		pD19245	DEL	chr1	12354882	chr1	12354891	1	4	54.3912
pD25655	DEL	chr1	10472920	chr1	10472926	2	4	54.1641		pD19246	DEL	chr1	12369976	chr1	12369995	4	4	54.3912
pI19268	INS	chr1	10473124	chr1	10473127	1	4	60.9599		pI14461	INS	chr1	12370996	chr1	12370999	1	4	61.1871
pD25656	DEL	chr1	10473394	chr1	10473396	1	2	27.082		pD19247	DEL	chr1	12401873	chr1	12401879	1	2	27.1956
pI19269	INS	chr1	10473800	chr1	10473804	1	3	45.72		pI14462	INS	chr1	12403278	chr1	12403288	1	2	30.5935
pD25657	DEL	chr1	10477337	chr1	10477341	1	7	94.7871		ba45065	CTX	chr1	12404943	chr7	26323319	329	6	51
pD25658	DEL	chr1	10479147	chr1	10479161	6	2	27.082		pI14464	INS	chr1	12636735	chr1	12636743	1	3	45.8903
pI19270	INS	chr1	10485404	chr1	10485413	5	3	38.4952		ba20076	DEL	chr1	12637026	chr1	12637170	108	6	96
pD25659	DEL	chr1	10489478	chr1	10489481	1	3	40.623		pI14465	INS	chr1	12642350	chr1	12642353	1	2	30.5935
ba69869	CTX	chr1	10491480	chr9	16861927	315	7	61		ba20078	DEL	chr1	12645534	chr1	12652652	7056	5	70
pD25660	DEL	chr1	10504294	chr1	10504301	4	4	54.1641		pI14466	INS	chr1	12645542	chr1	12645566	23	2	4.10289
pD25661	DEL	chr1	10505195	chr1	10505197	1	7	94.7871		pD19249	DEL	chr1	12648010	chr1	12648015	4	4	54.3912
pI19271	INS	chr1	10509281	chr1	10509282	1	4	60.9599		pD19250	DEL	chr1	12650495	chr1	12650499	1	6	81.5868
ba27450	DEL	chr1	10510475	chr1	10510637	181	7	91		pD19251	DEL	chr1	12654056	chr1	12654062	2	2	27.1956
pI19272	INS	chr1	10515194	chr1	10515212	16	2	12.4182		pD19252	DEL	chr1	12664535	chr1	12664547	1	2	27.1956
pD25662	DEL	chr1	10517000	chr1	10517003	1	3	40.623		pD19253	DEL	chr1	12679516	chr1	12679519	2	4	54.3912
ba42895	CTX	chr1	10517353	chr4	10361286	315	7	75		pD19254	DEL	chr1	12679696	chr1	12679701	1	6	81.5868
pD25663	DEL	chr1	10521183	chr1	10521193	8	2	27.082		pI14467	INS	chr1	12682165	chr1	12682168	2	2	29.3894
pDI462	IDEL	chr1	10648617	chr1	10648725	107	16	17		ba20081	DEL	chr1	12688694	chr1	12688890	159	15	99
pD25666	DEL	chr1	10648719	chr1	10648721	1	2	27.082		pD19255	DEL	chr1	12692718	chr1	12692722	1	2	27.1956
ba59600	CTX	chr1	10649418	chr7	26900543	315	14	99		pD19256	DEL	chr1	12705073	chr1	12705076	1	3	40.7934
pD25667	DEL	chr1	10649870	chr1	10649876	2	4	54.1641		pD19257	DEL	chr1	12707674	chr1	12707678	1	3	40.7934
pI19273	INS	chr1	10656556	chr1	10656562	1	2	30.48		pD19258	DEL	chr1	12709335	chr1	12709341	1	4	54.3912
ba27443	INV	chr1	10659477	chr1	10660665	1586	7	99		pD19259	DEL	chr1	12711369	chr1	12711379	1	3	40.7934
pI19274	INS	chr1	10664364	chr1	10664370	2	2	29.2759		ba20083	DEL	chr1	12711986	chr1	12712484	108	10	99
pI19275	INS	chr1	10939724	chr1	10939736	1	2	30.48		ba20084	DEL	chr1	12713451	chr1	12713681	236	15	99
pD25669	DEL	chr1	10946408	chr1	10946414	2	5	67.7051		ba20085	DEL	chr1	12715689	chr1	12715975	82	5	63
pD25670	DEL	chr1	10947405	chr1	10947408	1	2	27.082		pD19260	DEL	chr1	12716556	chr1	12716560	1	3	40.7934
pI19276	INS	chr1	10953170	chr1	10953181	2	4	58.5517		pI14468	INS	chr1	12716593	chr1	12716597	1	2	30.5935
pI19277	INS	chr1	10956386	chr1	10956387	1	3	45.72		pD19261	DEL	chr1	12718239	chr1	12718252	2	2	27.1956
ba27455	DEL	chr1	10961092	chr1	10961202	161	18	99		pD19262	DEL	chr1	12720190	chr1	12720195	1	4	54.3912
pD25671	DEL	chr1	10962624	chr1	10962629	1	4	54.1641		pI14469	INS	chr1	12720854	chr1	12720855	1	3	45.8903
pD25672	DEL	chr1	10963124	chr1	10963193	62	3	40.623		pI14470	INS	chr1	12722167	chr1	12722168	1	2	30.5935
ba63801	CTX	chr1	10991615	chr8	18745058	315	6	49		pD19263	DEL	chr1	12727110	chr1	12727115	1	5	67.989
pI19279	INS	chr1	11008087	chr1	11008091	4	2	26.8676		pI14472	INS	chr1	12742089	chr1	12742097	1	2	30.5935
pI19280	INS	chr1	11011100	chr1	11011107	1	2	30.48		pI14473	INS	chr1	12742690	chr1	12742696	1	3	45.8903
pD25673	DEL	chr1	11013077	chr1	11013082	1	2	27.082		pI14474	INS	chr1	12742971	chr1	12742978	2	4	58.7788
pD25674	DEL	chr1	11021271	chr1	11021277	1	3	40.623		pI14475	INS	chr1	12765837	chr1	12765838	1	3	45.8903
pD25675	DEL	chr1	11052576	chr1	11052582	1	2	27.082		pD19265	DEL	chr1	12767674	chr1	12767678	2	2	27.1956
pD25676	DEL	chr1	11056074	chr1	11056080	5	3	40.623		ba53962	CTX	chr1	12769327	chr9	21187045	329	12	99
pD25677	DEL	chr1	11067444	chr1	11067447	1	3	40.623		pD19266	DEL	chr1	12775485	chr1	12775490	1	4	54.3912
pI19281	INS	chr1	11078276	chr1	11078284	1	4	60.9599		pI14476	INS	chr1	12775820	chr1	12775826	1	2	30.5935
pD25678	DEL	chr1	11082750	chr1	11082754	1	3	40.623		pD19268	DEL	chr1	12829032	chr1	12829037	1	3	40.7934
pD25679	DEL	chr1	11086819	chr1	11086843	22	5	67.7051		pD19269	DEL	chr1	12830178	chr1	12830184	2	3	40.7934
ba27487	DEL	chr1	11087761	chr1	11087866	143	16	99		pD19270	DEL	chr1	12830527	chr1	12830538	2	2	27.1956
pD25680	DEL	chr1	11090297	chr1	11090302	1	4	54.1641		pI14478	INS	chr1	12837243	chr1	12837245	1	3	45.8903
pD25681	DEL	chr1	11091571	chr1	11091573	1	3	40.623		pI14479	INS	chr1	12837768	chr1	12837773	1	3	45.8903
pD25684	DEL	chr1	11112250	chr1	11112254	2	2	27.082		pI14481	INS	chr1	12879909	chr1	12879910	2	2	29.3894
ba27488	DEL	chr1	11114083	chr1	11114374	321	11	99		pD19275	DEL	chr1	12882831	chr1	12882844	1	2	27.1956
pD25686	DEL	chr1	11121113	chr1	11121119	2	2	27.082		pD19276	DEL	chr1	12885919	chr1	12885926	1	2	27.1956
pD25687	DEL	chr1	11128189	chr1	11128241	48	2	27.082		pI14482	INS	chr1	12886864	chr1	12886878	10	2	19.7564
pD25692	DEL	chr1	11173159	chr1	11173342	180	2	25.6013		pI14483	INS	chr1	12898633	chr1	12898636	1	2	30.5935
pD25693	DEL	chr1	11187622	chr1	11187628	3	3	40.623		ba32433	CTX	chr1	12910323	chr4	14142134	329	9	98
pD25694	DEL	chr1	11189397	chr1	11189404	2	2	27.082		pI14484	INS	chr1	12925790	chr1	12925796	20	2	7.71525
pD25695	DEL	chr1	11193182	chr1	11193186	1	2	27.082		pD19280	DEL	chr1	12968218	chr1	12968229	3	3	40.7934
pD25696	DEL	chr1	11207497	chr1	11207527	15	2	27.082		pI14488	INS	chr1	12981242	chr1	12981243	1	4	61.1871
pD25697	DEL	chr1	11212023	chr1	11212029	1	2	27.082		pD19284	DEL	chr1	12995210	chr1	12995214	1	2	27.1956
pD25698	DEL	chr1	11213505	chr1	11213509	2	3	40.623		pD19285	DEL	chr1	12995724	chr1	12995731	1	3	40.7934
ba27490	DEL	chr1	11214667	chr1	11214895	180	6	87		pD19286	DEL	chr1	12998003	chr1	12998010	1	5	67.989
pI19283	INS	chr1	11217389	chr1	11217399	1	2	30.48		pDI316	IDEL	chr1	13002290	chr1	13003212	921	2	4
pD25699	DEL	chr1	11224826	chr1	11224844	17	2	27.082		pD19287	DEL	chr1	13004791	chr1	13004795	1	2	27.1956
pD25700	DEL	chr1	11226937	chr1	11226961	20	2	27.082		pI14489	INS	chr1	13006693	chr1	13006694	1	3	45.8903
pI19284	INS	chr1	11230175	chr1	11230179	1	3	45.72		pD19288	DEL	chr1	13006839	chr1	13006844	3	4	54.3912
pD25701	DEL	chr1	11231761	chr1	11231763	1	2	27.082		pI14490	INS	chr1	13006842	chr1	13006843	1	2	30.5935
pI19286	INS	chr1	11265833	chr1	11265837	3	3	42.1076		pD19289	DEL	chr1	13007531	chr1	13007537	1	2	27.1956
pI19287	INS	chr1	11267603	chr1	11267607	1	8	121.92		pI14491	INS	chr1	13010086	chr1	13010088	1	3	45.8903
pI19288	INS	chr1	11267606	chr1	11267608	1	3	45.72		pD19290	DEL	chr1	13011222	chr1	13011226	1	2	27.1956
ba38102	CTX	chr1	11267968	chr3	14656630	315	6	46		pI14492	INS	chr1	13014137	chr1	13014138	1	3	45.8903
pI19289	INS	chr1	11268624	chr1	11268632	4	8	107.47		pD19291	DEL	chr1	13014841	chr1	13014845	1	2	27.1956
ba27494	DEL	chr1	11270248	chr1	11270716	95	13	99		pD19292	DEL	chr1	13017146	chr1	13017150	1	3	40.7934
pD25702	DEL	chr1	11270536	chr1	11270538	1	12	162.492		pI14493	INS	chr1	13023753	chr1	13023758	1	2	30.5935
pD25703	DEL	chr1	11270581	chr1	11270614	22	2	27.082		ba27449	CTX	chr1	13030425	chr3	8642247	329	5	76
pI19290	INS	chr1	11293735	chr1	11293737	4	5	67.169		pD19293	DEL	chr1	13031504	chr1	13031511	1	2	27.1956
pD25704	DEL	chr1	11294014	chr1	11294016	1	2	27.082		pI14494	INS	chr1	13032729	chr1	13032738	1	2	30.5935
ba27496	DEL	chr1	11294059	chr1	11294237	186	6	71		pD19294	DEL	chr1	13034711	chr1	13034720	4	2	27.1956
pD25705	DEL	chr1	11300746	chr1	11300762	8	3	40.623		pI14495	INS	chr1	13034715	chr1	13034716	1	2	30.5935
pI19291	INS	chr1	11304266	chr1	11304272	5	3	38.4952		pD19295	DEL	chr1	13037093	chr1	13037099	1	4	54.3912
pI19292	INS	chr1	11305861	chr1	11305862	1	3	45.72		pD19296	DEL	chr1	13037155	chr1	13037159	1	4	54.3912
pI19293	INS	chr1	11309924	chr1	11309925	1	6	91.4399		ba44078	CTX	chr1	13037660	chr7	17195268	329	6	45
pI19294	INS	chr1	11324044	chr1	11324046	1	3	45.72		pI14496	INS	chr1	13037703	chr1	13037706	1	4	61.1871
pD25708	DEL	chr1	11337437	chr1	11337447	1	3	40.623		ba20140	DEL	chr1	13039431	chr1	13040130	773	5	68
pD25709	DEL	chr1	11338231	chr1	11338236	2	2	27.082		pI14497	INS	chr1	13043443	chr1	13043448	6	3	36.8594
ba36033	CTX	chr1	11338390	chr3	1669292	315	12	99		pD19297	DEL	chr1	13044195	chr1	13044200	2	3	40.7934
pI19295	INS	chr1	11341116	chr1	11341127	1	3	45.72		pD19298	DEL	chr1	13049599	chr1	13049611	4	2	27.1956
pD25710	DEL	chr1	11341592	chr1	11341594	1	2	27.082		pI14498	INS	chr1	13052113	chr1	13052116	1	3	45.8903
pD25711	DEL	chr1	11342669	chr1	11342673	1	3	40.623		pI14499	INS	chr1	13052456	chr1	13052459	2	3	44.0841
pI19296	INS	chr1	11345798	chr1	11345808	2	3	43.9138		pD19299	DEL	chr1	13053493	chr1	13053501	4	4	54.3912
pD25716	DEL	chr1	11386568	chr1	11386570	1	3	40.623		pD19300	DEL	chr1	13060221	chr1	13060223	1	4	54.3912
pI19299	INS	chr1	11392078	chr1	11392081	1	3	45.72		pI14501	INS	chr1	13086411	chr1	13086421	1	4	61.1871
pI19300	INS	chr1	11395852	chr1	11395859	2	3	43.9138		pD19302	DEL	chr1	13094428	chr1	13094431	2	3	40.7934
pI19301	INS	chr1	11405256	chr1	11405267	1	3	45.72		pD19303	DEL	chr1	13095471	chr1	13095475	1	2	27.1956
pD25717	DEL	chr1	11410953	chr1	11410956	1	3	40.623		pD19304	DEL	chr1	13096516	chr1	13096521	1	2	27.1956
pI19302	INS	chr1	11427116	chr1	11427125	1	3	45.72		pI14502	INS	chr1	13096517	chr1	13096518	1	4	61.1871
pD25719	DEL	chr1	11455170	chr1	11455175	3	2	27.082		pDI317	IDEL	chr1	13100001	chr1	13100126	124	3	4
pD25722	DEL	chr1	11482229	chr1	11482232	1	2	27.082		pD19305	DEL	chr1	13118387	chr1	13118394	6	2	27.1956
ba58444	CTX	chr1	11486028	chr7	18482782	315	8	98		pD19306	DEL	chr1	13120767	chr1	13120777	3	2	27.1956
pD25723	DEL	chr1	11503216	chr1	11503219	2	2	27.082		pD19307	DEL	chr1	13138054	chr1	13138057	1	3	40.7934
pI19305	INS	chr1	11539136	chr1	11539137	2	4	58.5517		pD19308	DEL	chr1	13139621	chr1	13139624	2	3	40.7934
pI19306	INS	chr1	11541335	chr1	11541340	2	4	58.5517		pI14505	INS	chr1	13139621	chr1	13139622	1	5	76.4838
pD25725	DEL	chr1	11542577	chr1	11542623	41	2	27.082		pI14506	INS	chr1	13140831	chr1	13140835	1	3	45.8903
pI19307	INS	chr1	11544198	chr1	11544203	1	4	60.9599		ba23094	CTX	chr1	13411066	chr2	7353976	329	5	81
pI19308	INS	chr1	11544430	chr1	11544434	2	2	29.2759		pD19310	DEL	chr1	13414007	chr1	13414048	37	4	54.3912
pD25726	DEL	chr1	11544803	chr1	11544985	178	2	25.6013		pI14507	INS	chr1	13414516	chr1	13414517	1	7	107.077
pD25727	DEL	chr1	11551662	chr1	11551669	5	3	40.623		pDI318	IDEL	chr1	13414941	chr1	13416194	1252	5	12
pD25728	DEL	chr1	11551756	chr1	11551786	28	2	27.082		ba20169	DEL	chr1	13415330	chr1	13416256	1248	17	99
pD25729	DEL	chr1	11553413	chr1	11553418	1	2	27.082		pD19312	DEL	chr1	13673124	chr1	13673132	1	2	27.1956
pI19309	INS	chr1	11576879	chr1	11576892	4	6	80.6028		ba20150	DEL	chr1	13673373	chr1	13673456	81	8	99
pD25730	DEL	chr1	11612290	chr1	11612295	1	2	27.082		pI14509	INS	chr1	13674762	chr1	13674766	4	5	67.4529
pD25731	DEL	chr1	11619313	chr1	11619323	2	2	27.082		pDI320	IDEL	chr1	13674765	chr1	13682281	7515	2	3
ba57979	CTX	chr1	11622906	chr7	15610387	315	11	99		pD19313	DEL	chr1	13683087	chr1	13683091	1	2	27.1956
ba27527	DEL	chr1	11624121	chr1	11624453	243	5	74		pI14510	INS	chr1	13687743	chr1	13687754	1	2	30.5935
pI19310	INS	chr1	11624362	chr1	11624363	1	5	76.1999		pI14511	INS	chr1	13687798	chr1	13687806	1	2	30.5935
pD25733	DEL	chr1	11625056	chr1	11625065	3	2	27.082		pI14512	INS	chr1	13690564	chr1	13690573	12	10	86.741
pD25734	DEL	chr1	11628677	chr1	11628681	1	3	40.623		pI14514	INS	chr1	13807265	chr1	13807266	1	2	30.5935
pD25735	DEL	chr1	11629161	chr1	11629166	1	3	40.623		pD19316	DEL	chr1	13824077	chr1	13824086	1	3	40.7934
pI19311	INS	chr1	11630749	chr1	11630753	2	8	117.103		pI14517	INS	chr1	13845841	chr1	13845842	1	7	107.077
ba57982	CTX	chr1	11631084	chr7	15592889	315	6	74		ba20188	DEL	chr1	13846762	chr1	13847260	505	13	99
pI19312	INS	chr1	11634084	chr1	11634090	1	2	30.48		pI14518	INS	chr1	13849175	chr1	13849176	1	8	122.374
pD25736	DEL	chr1	11637748	chr1	11637760	8	2	27.082		pD19317	DEL	chr1	13860263	chr1	13860268	1	6	81.5868
pI19313	INS	chr1	11654578	chr1	11654585	1	8	121.92		pD19318	DEL	chr1	13871569	chr1	13871581	1	2	27.1956
pD25738	DEL	chr1	11658675	chr1	11658695	18	3	40.623		pI14520	INS	chr1	13873578	chr1	13873585	8	2	22.1647
pI19314	INS	chr1	11659108	chr1	11659113	1	3	45.72		pI14521	INS	chr1	13875085	chr1	13875093	1	2	30.5935
pI19315	INS	chr1	11661132	chr1	11661145	1	3	45.72		pI14522	INS	chr1	13875133	chr1	13875137	1	4	61.1871
pI19316	INS	chr1	11661677	chr1	11661682	1	3	45.72		pI14523	INS	chr1	13875215	chr1	13875218	1	5	76.4838
pI19317	INS	chr1	11661973	chr1	11661982	1	2	30.48		pD19319	DEL	chr1	13875371	chr1	13875377	2	3	40.7934
pD25739	DEL	chr1	11663264	chr1	11663268	1	6	81.2461		pI14524	INS	chr1	13878207	chr1	13878208	1	2	30.5935
pD25740	DEL	chr1	11663889	chr1	11663895	3	5	67.7051		pI14525	INS	chr1	13879994	chr1	13880005	1	2	30.5935
pI19318	INS	chr1	11670524	chr1	11670531	16	3	18.6273		pD19320	DEL	chr1	13883899	chr1	13883901	1	3	40.7934
pD25741	DEL	chr1	11670985	chr1	11671000	2	6	81.2461		pI14527	INS	chr1	13887599	chr1	13887604	4	3	40.4717
pI19319	INS	chr1	11671275	chr1	11671277	1	8	121.92		ba20189	DEL	chr1	13896417	chr1	13896647	116	6	66
pD25742	DEL	chr1	11671972	chr1	11671976	1	2	27.082		pD19322	DEL	chr1	13906278	chr1	13906322	28	2	27.1956
pI19320	INS	chr1	11800416	chr1	11800420	1	4	60.9599		pD19323	DEL	chr1	13906494	chr1	13906500	1	3	40.7934
pD25746	DEL	chr1	11810358	chr1	11810369	1	7	94.7871		pD19324	DEL	chr1	13912977	chr1	13912981	1	2	27.1956
pD25747	DEL	chr1	11814086	chr1	11814088	1	6	81.2461		pI14529	INS	chr1	13929865	chr1	13929866	2	2	29.3894
pD25748	DEL	chr1	12037615	chr1	12037617	1	3	40.623		pI14530	INS	chr1	13930703	chr1	13930705	1	2	30.5935
pD25749	DEL	chr1	12039250	chr1	12039261	10	2	27.082		pD19325	DEL	chr1	13972760	chr1	13972766	2	2	27.1956
pI19322	INS	chr1	12051783	chr1	12051797	11	3	27.6582		pD19326	DEL	chr1	13984418	chr1	13984440	12	2	27.1956
pD25750	DEL	chr1	12057503	chr1	12057510	3	5	67.7051		pD19327	DEL	chr1	14012118	chr1	14012121	2	4	54.3912
pD25751	DEL	chr1	12061443	chr1	12061451	1	4	54.1641		pD19328	DEL	chr1	14014532	chr1	14014534	1	2	27.1956
pI19323	INS	chr1	12062221	chr1	12062226	5	2	25.6635		pD19329	DEL	chr1	14018074	chr1	14018079	1	2	27.1956
pI19324	INS	chr1	12062752	chr1	12062753	1	3	45.72		pD19330	DEL	chr1	14034281	chr1	14034286	4	4	54.3912
pD25752	DEL	chr1	12062832	chr1	12062835	1	4	54.1641		pD19332	DEL	chr1	14045096	chr1	14045114	4	3	40.7934
pD25753	DEL	chr1	12063544	chr1	12063549	1	2	27.082		pD19333	DEL	chr1	14045270	chr1	14045278	3	10	135.978
pI19325	INS	chr1	12067584	chr1	12067586	2	3	43.9138		pI14534	INS	chr1	14055063	chr1	14055066	4	2	26.9812
ba41257	CTX	chr1	12084728	chr3	38308997	315	9	88		pD19334	DEL	chr1	14055324	chr1	14055331	2	3	40.7934
pI19326	INS	chr1	12094502	chr1	12094513	4	2	26.8676		pD19335	DEL	chr1	14070738	chr1	14070747	1	3	40.7934
pD25754	DEL	chr1	12098554	chr1	12098557	2	2	27.082		pD19336	DEL	chr1	14070901	chr1	14070905	3	4	54.3912
pD25755	DEL	chr1	12099585	chr1	12099587	1	3	40.623		pD19338	DEL	chr1	14080727	chr1	14080764	32	2	27.1956
pI19327	INS	chr1	12100843	chr1	12100852	1	4	60.9599		pD19339	DEL	chr1	14082665	chr1	14082672	1	3	40.7934
pD25756	DEL	chr1	12102674	chr1	12102678	3	4	54.1641		pI14536	INS	chr1	14086486	chr1	14086491	1	2	30.5935
pI19328	INS	chr1	12102818	chr1	12102820	1	2	30.48		pD19340	DEL	chr1	14088188	chr1	14088227	38	2	27.1956
pD25757	DEL	chr1	12119642	chr1	12119646	1	2	27.082		pI14537	INS	chr1	14093825	chr1	14093828	1	5	76.4838
pI19329	INS	chr1	12122554	chr1	12122555	8	5	55.1278		pI14538	INS	chr1	14094136	chr1	14094140	3	2	28.1853
pD25758	DEL	chr1	12126248	chr1	12126254	3	2	27.082		pI14539	INS	chr1	14095999	chr1	14096000	1	3	45.8903
pD25759	DEL	chr1	12132840	chr1	12132854	13	2	27.082		pD19341	DEL	chr1	14098201	chr1	14098206	4	4	54.3912
pI19330	INS	chr1	12135615	chr1	12135617	13	4	32.0611		pI14540	INS	chr1	14098205	chr1	14098206	1	3	45.8903
pD25762	DEL	chr1	12166589	chr1	12166591	1	6	81.2461		ba20196	DEL	chr1	14099753	chr1	14099898	151	12	99
pI19332	INS	chr1	12174638	chr1	12174653	4	2	26.8676		pI14541	INS	chr1	14101538	chr1	14101541	1	4	61.1871
ba40998	CTX	chr1	12177890	chr3	36773245	315	6	35		pD19343	DEL	chr1	14104285	chr1	14104290	1	2	27.1956
pI19333	INS	chr1	12177931	chr1	12177933	10	2	19.6429		pI14542	INS	chr1	14105702	chr1	14105704	9	2	20.9606
pI19334	INS	chr1	12179387	chr1	12179389	6	2	24.4594		pD19344	DEL	chr1	14106460	chr1	14106466	1	3	40.7934
pI19336	INS	chr1	12186092	chr1	12186095	1	3	45.72		pI14543	INS	chr1	14136424	chr1	14136425	2	2	29.3894
pI19337	INS	chr1	12189631	chr1	12189639	10	5	49.1072		pI14544	INS	chr1	14141355	chr1	14141367	6	6	73.7188
pI19338	INS	chr1	12189981	chr1	12189985	1	4	60.9599		pD19345	DEL	chr1	14143331	chr1	14143334	1	3	40.7934
pD25764	DEL	chr1	12205124	chr1	12205135	8	4	54.1641		pD19346	DEL	chr1	14159098	chr1	14159100	1	3	40.7934
pD25765	DEL	chr1	12205841	chr1	12205846	1	3	40.623		pD19347	DEL	chr1	14161316	chr1	14161324	6	2	27.1956
pI19343	INS	chr1	12210301	chr1	12210306	5	2	25.6635		pD19349	DEL	chr1	14176481	chr1	14176486	1	3	40.7934
pI19344	INS	chr1	12222731	chr1	12222740	4	2	26.8676		pD19350	DEL	chr1	14178977	chr1	14178979	1	2	27.1956
pD25766	DEL	chr1	12222912	chr1	12222920	7	5	67.7051		pI14547	INS	chr1	14181104	chr1	14181105	1	2	30.5935
pD25767	DEL	chr1	12233950	chr1	12233955	4	2	27.082		pI14548	INS	chr1	14181370	chr1	14181372	2	2	29.3894
pD25768	DEL	chr1	12235840	chr1	12235842	1	2	27.082		pD19351	DEL	chr1	14185610	chr1	14185612	1	2	27.1956
pD25769	DEL	chr1	12236920	chr1	12236932	10	2	27.082		pD19352	DEL	chr1	14196374	chr1	14196385	2	2	27.1956
pD25770	DEL	chr1	12238184	chr1	12238195	4	3	40.623		ba20202	DEL	chr1	14196668	chr1	14196775	85	7	99
pI19345	INS	chr1	12239444	chr1	12239448	1	2	30.48		pI14551	INS	chr1	14212962	chr1	14212963	1	2	30.5935
ba27607	DEL	chr1	12240213	chr1	12240356	166	22	99		pI14552	INS	chr1	14214007	chr1	14214013	1	2	30.5935
pD25772	DEL	chr1	12240662	chr1	12240668	1	9	121.869		pD19354	DEL	chr1	14219050	chr1	14219056	1	2	27.1956
pD25773	DEL	chr1	12241307	chr1	12241310	1	4	54.1641		pI14556	INS	chr1	14298495	chr1	14298499	1	3	45.8903
pD25774	DEL	chr1	12242234	chr1	12242236	1	2	27.082		pD19356	DEL	chr1	14300440	chr1	14300447	2	2	27.1956
pD25775	DEL	chr1	12242344	chr1	12242349	1	3	40.623		pI14557	INS	chr1	14300440	chr1	14300447	1	3	45.8903
pD25776	DEL	chr1	12242443	chr1	12242451	4	2	27.082		pI14558	INS	chr1	14303632	chr1	14303636	1	5	76.4838
pI19346	INS	chr1	12242485	chr1	12242486	1	3	45.72		pD19357	DEL	chr1	14303994	chr1	14303997	2	2	27.1956
pD25777	DEL	chr1	12246837	chr1	12246853	4	2	27.082		pD19358	DEL	chr1	14307333	chr1	14307338	1	9	122.38
pD25778	DEL	chr1	12256435	chr1	12256439	1	2	27.082		pD19359	DEL	chr1	14310380	chr1	14310385	4	2	27.1956
pD25779	DEL	chr1	12257377	chr1	12257405	26	2	27.082		pD19360	DEL	chr1	14314761	chr1	14314770	1	2	27.1956
pD25780	DEL	chr1	12257508	chr1	12257526	15	5	67.7051		pD19362	DEL	chr1	14320426	chr1	14320431	1	2	27.1956
pD25781	DEL	chr1	12258659	chr1	12259168	507	3	38.402		pD19364	DEL	chr1	14323723	chr1	14323726	1	4	54.3912
pD25782	DEL	chr1	12258696	chr1	12258704	4	2	27.082		pI14560	INS	chr1	14323777	chr1	14323779	1	2	30.5935
pD25783	DEL	chr1	12268237	chr1	12268241	1	2	27.082		pD19365	DEL	chr1	14326948	chr1	14326956	1	2	27.1956
pI19348	INS	chr1	12278729	chr1	12278733	1	2	30.48		pD19366	DEL	chr1	14347865	chr1	14347870	3	2	27.1956
pD25785	DEL	chr1	12280081	chr1	12280083	1	3	40.623		ba20218	DEL	chr1	14355036	chr1	14355424	221	5	76
pD25786	DEL	chr1	12282032	chr1	12282035	1	4	54.1641		pI14562	INS	chr1	14356164	chr1	14356166	1	4	61.1871
pI19349	INS	chr1	12289088	chr1	12289089	11	2	18.4388		ba20221	DEL	chr1	14384995	chr1	14385604	610	7	97
pI19350	INS	chr1	12294205	chr1	12294207	8	4	44.1023		pI14563	INS	chr1	14389586	chr1	14389596	1	2	30.5935
pI19351	INS	chr1	12295986	chr1	12295992	1	2	30.48		pI14564	INS	chr1	14394967	chr1	14394969	2	3	44.0841
pD25787	DEL	chr1	12297439	chr1	12297447	1	2	27.082		pI14565	INS	chr1	14415752	chr1	14415759	1	5	76.4838
pD25788	DEL	chr1	12298632	chr1	12298636	1	3	40.623		pD19368	DEL	chr1	14416273	chr1	14416275	1	2	27.1956
pD25789	DEL	chr1	12298794	chr1	12298807	1	2	27.082		pD19369	DEL	chr1	14416478	chr1	14416490	1	2	27.1956
pD25790	DEL	chr1	12299242	chr1	12299280	33	3	40.623		ba20223	DEL	chr1	14416972	chr1	14417068	78	5	71
pD25791	DEL	chr1	12299636	chr1	12299640	1	5	67.7051		pD19370	DEL	chr1	14417647	chr1	14417665	15	4	54.3912
pI19352	INS	chr1	12307858	chr1	12307871	3	3	42.1076		ba20226	DEL	chr1	14425544	chr1	14427405	1823	7	99
pI19353	INS	chr1	12320500	chr1	12320505	1	3	45.72		pI14566	INS	chr1	14429339	chr1	14429342	2	4	58.7788
pD25792	DEL	chr1	12322674	chr1	12322676	1	2	27.082		ba44401	CTX	chr1	14441367	chr7	20332776	329	5	42
pD25793	DEL	chr1	12322698	chr1	12322700	1	5	67.7051		pI14567	INS	chr1	14445170	chr1	14445173	3	2	28.1853
pI19354	INS	chr1	12323991	chr1	12323997	1	2	30.48		pD19371	DEL	chr1	14455154	chr1	14455161	1	2	27.1956
pI19355	INS	chr1	12324016	chr1	12324020	1	2	30.48		pD19372	DEL	chr1	14459896	chr1	14459904	1	3	40.7934
pD25794	DEL	chr1	12325644	chr1	12325647	2	4	54.1641		pI14568	INS	chr1	14460218	chr1	14460219	1	4	61.1871
pD25795	DEL	chr1	12343941	chr1	12343944	1	2	27.082		pI14569	INS	chr1	14462970	chr1	14462971	1	2	30.5935
pI19356	INS	chr1	12348470	chr1	12348480	1	2	30.48		pD19374	DEL	chr1	14479204	chr1	14479208	1	4	54.3912
pD25796	DEL	chr1	12354882	chr1	12354891	1	4	54.1641		pD19375	DEL	chr1	14484602	chr1	14484612	1	3	40.7934
pD25797	DEL	chr1	12368957	chr1	12368967	8	2	27.082		pD19376	DEL	chr1	14486215	chr1	14486217	1	4	54.3912
pI19357	INS	chr1	12370996	chr1	12370999	1	13	198.12		pI14570	INS	chr1	14489908	chr1	14489911	10	2	19.7564
pD25798	DEL	chr1	12377580	chr1	12377590	1	5	67.7051		pD19377	DEL	chr1	14495380	chr1	14495394	13	3	40.7934
pI19358	INS	chr1	12378581	chr1	12378582	1	3	45.72		pI14571	INS	chr1	14496441	chr1	14496452	1	6	91.7806
ba27630	DEL	chr1	12391017	chr1	12391141	158	7	92		pI14572	INS	chr1	14500354	chr1	14500359	1	3	45.8903
pD25799	DEL	chr1	12401577	chr1	12401583	1	6	81.2461		ba44405	CTX	chr1	14517745	chr7	20188333	329	12	99
pI19359	INS	chr1	12403278	chr1	12403288	1	3	45.72		pD19378	DEL	chr1	14525702	chr1	14525706	1	2	27.1956
ba59471	CTX	chr1	12404435	chr7	26323418	315	11	99		pI14576	INS	chr1	14533548	chr1	14533549	1	4	61.1871
pI19360	INS	chr1	12417098	chr1	12417109	1	3	45.72		pD19379	DEL	chr1	14539483	chr1	14539486	1	4	54.3912
pI19361	INS	chr1	12419193	chr1	12419194	1	3	45.72		pD19380	DEL	chr1	14540420	chr1	14540424	1	2	27.1956
ba27624	DEL	chr1	12640764	chr1	12640869	85	6	84		pI14577	INS	chr1	14540676	chr1	14540678	1	2	30.5935
pI19363	INS	chr1	12642903	chr1	12642906	3	4	56.1435		ba20260	DEL	chr1	14542986	chr1	14543215	232	7	98
pD25800	DEL	chr1	12644492	chr1	12644519	12	2	27.082		pI14578	INS	chr1	14544169	chr1	14544172	5	5	64.4426
ba27633	DEL	chr1	12645654	chr1	12652575	7061	7	79		pI14579	INS	chr1	14544336	chr1	14544338	2	5	73.4735
pD25801	DEL	chr1	12650495	chr1	12650499	1	3	40.623		pD19381	DEL	chr1	14546043	chr1	14546048	2	2	27.1956
pI19364	INS	chr1	12658496	chr1	12658497	1	2	30.48		pD19382	DEL	chr1	14548074	chr1	14548077	1	2	27.1956
pD25802	DEL	chr1	12664535	chr1	12664547	1	2	27.082		pI14580	INS	chr1	14550815	chr1	14550822	7	5	58.422
pD25803	DEL	chr1	12678810	chr1	12678819	2	3	40.623		pD19384	DEL	chr1	14582390	chr1	14582395	2	3	40.7934
pD25804	DEL	chr1	12679696	chr1	12679701	1	4	54.1641		pI14582	INS	chr1	14599469	chr1	14599473	11	6	55.657
pD25805	DEL	chr1	12679771	chr1	12679776	1	2	27.082		pD19387	DEL	chr1	14599710	chr1	14599717	1	2	27.1956
pD25806	DEL	chr1	12681439	chr1	12681444	1	2	27.082		pD19388	DEL	chr1	14600853	chr1	14600866	2	5	67.989
pD25807	DEL	chr1	12681459	chr1	12681461	1	2	27.082		pD19389	DEL	chr1	14602224	chr1	14602263	34	2	27.1956
pD25808	DEL	chr1	12682478	chr1	12682486	1	4	54.1641		pD19390	DEL	chr1	14621323	chr1	14621329	1	4	54.3912
pI19366	INS	chr1	12684135	chr1	12684148	2	2	29.2759		pI14584	INS	chr1	14621443	chr1	14621448	1	7	107.077
pI19367	INS	chr1	12688719	chr1	12688720	4	3	40.3014		pD19391	DEL	chr1	14646421	chr1	14646424	1	3	40.7934
ba27641	DEL	chr1	12688736	chr1	12688892	161	16	99		pD19393	DEL	chr1	14661783	chr1	14661785	1	2	27.1956
pD25809	DEL	chr1	12690027	chr1	12690068	34	2	27.082		pD19394	DEL	chr1	14662193	chr1	14662200	2	2	27.1956
pD25810	DEL	chr1	12692158	chr1	12692163	1	7	94.7871		pD19395	DEL	chr1	14668435	chr1	14668440	2	2	27.1956
pD25811	DEL	chr1	12694167	chr1	12694170	1	3	40.623		ba20265	DEL	chr1	14670074	chr1	14670166	179	8	99
pD25812	DEL	chr1	12705073	chr1	12705076	1	2	27.082		pD19396	DEL	chr1	14671576	chr1	14671584	1	3	40.7934
pI19368	INS	chr1	12706401	chr1	12706405	1	2	30.48		pD19397	DEL	chr1	14671930	chr1	14671932	1	4	54.3912
pD25813	DEL	chr1	12707674	chr1	12707678	1	2	27.082		pD19398	DEL	chr1	14674359	chr1	14674369	8	5	67.989
ba27643	DEL	chr1	12708863	chr1	12709115	148	6	99		pD19399	DEL	chr1	14674730	chr1	14674732	1	3	40.7934
ba27645	DEL	chr1	12711976	chr1	12712475	113	16	99		pD19400	DEL	chr1	14694579	chr1	14694589	1	4	54.3912
ba27646	DEL	chr1	12713554	chr1	12713686	236	10	99		pD19401	DEL	chr1	14695212	chr1	14695220	1	2	27.1956
pD25815	DEL	chr1	12713794	chr1	12713796	1	2	27.082		pI14587	INS	chr1	14697412	chr1	14697414	2	2	29.3894
pD25816	DEL	chr1	12715679	chr1	12715684	1	2	27.082		pD19402	DEL	chr1	14697727	chr1	14697731	1	3	40.7934
ba27676	DEL	chr1	12715682	chr1	12716310	87	8	85		pD19403	DEL	chr1	14702450	chr1	14702470	14	4	54.3912
pD25817	DEL	chr1	12716556	chr1	12716560	1	8	108.328		pD19404	DEL	chr1	14718064	chr1	14718093	10	2	27.1956
pI19369	INS	chr1	12716593	chr1	12716597	1	2	30.48		pI14588	INS	chr1	14721328	chr1	14721332	1	2	30.5935
pD25818	DEL	chr1	12720850	chr1	12720855	4	2	27.082		ba48646	CTX	chr1	14754773	chr8	20898498	329	6	68
pD25819	DEL	chr1	12721447	chr1	12721452	1	2	27.082		pD19406	DEL	chr1	14760685	chr1	14760689	2	2	27.1956
pI19370	INS	chr1	12722167	chr1	12722168	1	2	30.48		pI14590	INS	chr1	14763980	chr1	14763987	1	3	45.8903
pD25820	DEL	chr1	12727110	chr1	12727115	1	2	27.082		pD19407	DEL	chr1	14776151	chr1	14776154	1	6	81.5868
pI19371	INS	chr1	12742089	chr1	12742097	2	3	43.9138		pD19408	DEL	chr1	14780672	chr1	14780823	148	5	64.2872
pD25821	DEL	chr1	12759921	chr1	12759925	1	6	81.2461		pI14591	INS	chr1	14781679	chr1	14781680	1	2	30.5935
ba27679	DEL	chr1	12761445	chr1	12761691	292	15	99		pD19409	DEL	chr1	14784401	chr1	14784408	3	2	27.1956
pI19372	INS	chr1	12761886	chr1	12761896	4	2	26.8676		pI14592	INS	chr1	14784855	chr1	14784860	3	2	28.1853
pD25823	DEL	chr1	12763890	chr1	12763896	1	4	54.1641		pD19410	DEL	chr1	14786184	chr1	14786196	2	5	67.989
pI19373	INS	chr1	12765837	chr1	12765838	1	4	60.9599		pI14593	INS	chr1	14787314	chr1	14787324	1	2	30.5935
ba70741	CTX	chr1	12769142	chr9	21187044	315	6	56		pI14594	INS	chr1	14825825	chr1	14825832	1	3	45.8903
pD25824	DEL	chr1	12775485	chr1	12775490	1	3	40.623		pI14595	INS	chr1	14826525	chr1	14826527	3	2	28.1853
pI19374	INS	chr1	12775870	chr1	12775871	1	3	45.72		pD19411	DEL	chr1	14826729	chr1	14826737	1	3	40.7934
pD25826	DEL	chr1	12829032	chr1	12829037	1	2	27.082		pI14596	INS	chr1	14828166	chr1	14828170	1	6	91.7806
pD25827	DEL	chr1	12830178	chr1	12830184	2	4	54.1641		pD19412	DEL	chr1	14828434	chr1	14828439	2	3	40.7934
pI19376	INS	chr1	12837768	chr1	12837773	1	5	76.1999		pD19413	DEL	chr1	14830331	chr1	14830348	15	4	54.3912
pD25828	DEL	chr1	12842225	chr1	12842231	1	2	27.082		pD19414	DEL	chr1	14832549	chr1	14832553	2	2	27.1956
pI19377	INS	chr1	12878333	chr1	12878341	6	4	48.9187		pI14597	INS	chr1	14832589	chr1	14832591	4	3	40.4717
pI19378	INS	chr1	12880925	chr1	12880935	1	2	30.48		pI14598	INS	chr1	14840066	chr1	14840067	1	3	45.8903
pI19379	INS	chr1	12882411	chr1	12882413	1	4	60.9599		pD19415	DEL	chr1	14843444	chr1	14843447	1	2	27.1956
pD25831	DEL	chr1	12882779	chr1	12882819	24	3	40.623		pI14599	INS	chr1	14847278	chr1	14847279	6	5	61.4323
pD25832	DEL	chr1	12884643	chr1	12884647	1	6	81.2461		ba29608	CTX	chr1	14848820	chr3	29506514	329	8	53
pI19380	INS	chr1	12885086	chr1	12885087	9	3	31.2705		pD19416	DEL	chr1	14852738	chr1	14852750	3	4	54.3912
pD25833	DEL	chr1	12885919	chr1	12885926	1	3	40.623		pD19417	DEL	chr1	14854656	chr1	14854659	1	2	27.1956
pI19381	INS	chr1	12886864	chr1	12886878	10	3	29.4643		pI14600	INS	chr1	14856211	chr1	14856215	1	2	30.5935
pD25834	DEL	chr1	12892128	chr1	12892132	1	2	27.082		pI14601	INS	chr1	14861526	chr1	14861528	8	5	55.4117
pD25835	DEL	chr1	12892466	chr1	12892470	2	2	27.082		pD19418	DEL	chr1	14864271	chr1	14864275	1	2	27.1956
ba42481	CTX	chr1	12897342	chr4	6892362	315	5	31		pI14602	INS	chr1	14867267	chr1	14867271	2	2	29.3894
pI19382	INS	chr1	12898533	chr1	12898537	1	4	60.9599		pI14603	INS	chr1	14868182	chr1	14868184	1	2	30.5935
pI19383	INS	chr1	12898633	chr1	12898636	1	2	30.48		pD19419	DEL	chr1	14883560	chr1	14883562	1	2	27.1956
pD25838	DEL	chr1	12909799	chr1	12909826	26	6	81.2461		pI14604	INS	chr1	14884172	chr1	14884181	8	2	22.1647
pI19384	INS	chr1	12911356	chr1	12911364	1	2	30.48		pD19420	DEL	chr1	14884242	chr1	14884271	8	2	27.1956
pD25839	DEL	chr1	12926923	chr1	12926932	6	2	27.082		pI14605	INS	chr1	14885048	chr1	14885058	1	2	30.5935
pD25841	DEL	chr1	12957935	chr1	12957938	1	4	54.1641		pD19421	DEL	chr1	14887729	chr1	14887739	1	2	27.1956
ba58076	CTX	chr1	12965715	chr7	16125216	315	6	43		ba20303	DEL	chr1	14888787	chr1	14888884	161	11	99
pD25842	DEL	chr1	12968218	chr1	12968229	3	2	27.082		pD19422	DEL	chr1	14889702	chr1	14889736	15	3	40.7934
pI19386	INS	chr1	12981242	chr1	12981243	1	8	121.92		ba38182	CTX	chr1	14896614	chr5	36204843	329	5	51
pD25847	DEL	chr1	12995724	chr1	12995731	1	6	81.2461		pI14606	INS	chr1	14910874	chr1	14910878	4	6	80.9435
pD25848	DEL	chr1	12998003	chr1	12998010	1	3	40.623		pI14607	INS	chr1	14911864	chr1	14911868	1	3	45.8903
pD25849	DEL	chr1	13004791	chr1	13004795	1	4	54.1641		pI14608	INS	chr1	14923206	chr1	14923207	4	2	26.9812
pI19387	INS	chr1	13006693	chr1	13006694	1	8	121.92		pD19424	DEL	chr1	14945400	chr1	14945405	1	2	27.1956
pI19388	INS	chr1	13006842	chr1	13006843	1	4	60.9599		pI14609	INS	chr1	14950436	chr1	14950449	1	2	30.5935
pD25850	DEL	chr1	13007531	chr1	13007537	1	3	40.623		pD19425	DEL	chr1	14951131	chr1	14951137	1	4	54.3912
pI19389	INS	chr1	13010086	chr1	13010088	1	3	45.72		pD19426	DEL	chr1	14951255	chr1	14951258	1	2	27.1956
pI19390	INS	chr1	13014137	chr1	13014138	1	6	91.4399		pD19427	DEL	chr1	14952776	chr1	14952781	4	2	27.1956
pI19391	INS	chr1	13018328	chr1	13018331	1	3	45.72		ba32493	DEL	chr1	14955907	chr4	14366865	145	10	99
pI19392	INS	chr1	13023734	chr1	13023736	2	4	58.5517		pI14610	INS	chr1	14956342	chr1	14956344	2	2	29.3894
pI19393	INS	chr1	13034715	chr1	13034716	1	6	91.4399		pD19428	DEL	chr1	14957036	chr1	14957041	3	2	27.1956
pI19394	INS	chr1	13035179	chr1	13035185	4	2	26.8676		pD19429	DEL	chr1	14958140	chr1	14958142	1	2	27.1956
pD25851	DEL	chr1	13037093	chr1	13037099	1	2	27.082		pD19430	DEL	chr1	14960477	chr1	14960484	1	3	40.7934
pD25852	DEL	chr1	13037155	chr1	13037159	1	4	54.1641		pD19431	DEL	chr1	14965797	chr1	14965802	1	2	27.1956
pD25853	DEL	chr1	13040576	chr1	13041279	699	2	25.6013		pI14611	INS	chr1	14969416	chr1	14969423	1	2	30.5935
pI19395	INS	chr1	13040898	chr1	13040904	1	2	30.48		pD19432	DEL	chr1	14972691	chr1	14972698	1	4	54.3912
pI19396	INS	chr1	13043443	chr1	13043448	6	4	48.9187		pI14612	INS	chr1	14978993	chr1	14979003	1	2	30.5935
pI19397	INS	chr1	13044197	chr1	13044198	4	4	53.7352		pD19435	DEL	chr1	14980704	chr1	14980707	1	2	27.1956
pI19398	INS	chr1	13052113	chr1	13052116	1	5	76.1999		pI14613	INS	chr1	14981301	chr1	14981310	9	3	31.4408
pI19399	INS	chr1	13052456	chr1	13052459	2	5	73.1896		pI14614	INS	chr1	14985528	chr1	14985537	1	2	30.5935
pD25854	DEL	chr1	13053493	chr1	13053501	4	6	81.2461		pD19436	DEL	chr1	14987800	chr1	14987802	1	2	27.1956
pI19400	INS	chr1	13064214	chr1	13064216	1	2	30.48		pD19437	DEL	chr1	14990105	chr1	14990127	12	2	27.1956
pI19401	INS	chr1	13067972	chr1	13067977	1	2	30.48		pD19438	DEL	chr1	14990531	chr1	14990543	11	4	54.3912
pD25855	DEL	chr1	13084657	chr1	13084662	1	2	27.082		pI14615	INS	chr1	15040321	chr1	15040323	2	2	29.3894
pI19402	INS	chr1	13095472	chr1	13095473	1	2	30.48		pD19440	DEL	chr1	15057201	chr1	15057203	1	2	27.1956
pD25856	DEL	chr1	13096516	chr1	13096521	1	4	54.1641		pI14616	INS	chr1	15058387	chr1	15058388	1	2	30.5935
pD25857	DEL	chr1	13099681	chr1	13099694	6	2	27.082		pI14617	INS	chr1	15066024	chr1	15066025	6	2	24.5729
pI19403	INS	chr1	13100374	chr1	13100376	17	2	11.2141		ba45326	CTX	chr1	15083645	chr7	28402034	329	8	60
pD25858	DEL	chr1	13102948	chr1	13103241	287	2	25.6013		pD19441	DEL	chr1	15083890	chr1	15083901	8	3	40.7934
pI19404	INS	chr1	13103235	chr1	13103238	1	2	30.48		ba46527	CTX	chr1	15116824	chr8	5085867	329	6	76
ba27712	DEL	chr1	13120020	chr1	13120120	101	11	99		pD19442	DEL	chr1	15163841	chr1	15163847	5	2	27.1956
pD25859	DEL	chr1	13123521	chr1	13123533	9	11	148.951		pI14620	INS	chr1	15182981	chr1	15182982	1	3	45.8903
pI19407	INS	chr1	13137738	chr1	13137744	1	2	30.48		pD19444	DEL	chr1	15188914	chr1	15188917	1	3	40.7934
pD25860	DEL	chr1	13138054	chr1	13138057	1	3	40.623		pI14621	INS	chr1	15191991	chr1	15191996	4	2	26.9812
pD25861	DEL	chr1	13139621	chr1	13139624	2	10	135.41		pD19445	DEL	chr1	15193658	chr1	15193661	2	2	27.1956
pD25862	DEL	chr1	13140187	chr1	13140192	2	2	27.082		pI14622	INS	chr1	15194458	chr1	15194461	2	5	73.4735
pI19408	INS	chr1	13142652	chr1	13142661	1	3	45.72		pI14623	INS	chr1	15199475	chr1	15199482	1	4	61.1871
pD25863	DEL	chr1	13144098	chr1	13144102	1	2	27.082		pD19446	DEL	chr1	15199641	chr1	15199670	25	4	54.3912
ba67632	CTX	chr1	13144987	chr9	5674870	315	7	98		pD19447	DEL	chr1	15220310	chr1	15220316	1	4	54.3912
pD25866	DEL	chr1	13413859	chr1	13413866	3	3	40.623		pD19448	DEL	chr1	15220351	chr1	15220355	1	2	27.1956
pD25867	DEL	chr1	13414007	chr1	13414048	37	2	27.082		pD19449	DEL	chr1	15220633	chr1	15220675	40	2	27.1956
pI19410	INS	chr1	13414467	chr1	13414473	1	2	30.48		ba34194	CTX	chr1	15439016	chr5	1350162	329	15	99
pI19411	INS	chr1	13414516	chr1	13414517	1	9	137.16		pD19450	DEL	chr1	15454540	chr1	15454596	52	2	27.1956
pD25868	DEL	chr1	13414945	chr1	13416196	1246	3	35.5132		pD19451	DEL	chr1	15455458	chr1	15455466	5	5	67.989
pD25870	DEL	chr1	13671623	chr1	13671637	12	2	27.082		pI14624	INS	chr1	15459759	chr1	15459767	1	2	30.5935
ba27736	DEL	chr1	13673227	chr1	13673740	86	9	99		pD19453	DEL	chr1	15477910	chr1	15477916	4	3	40.7934
pD25871	DEL	chr1	13675254	chr1	13675257	1	2	27.082		pI14627	INS	chr1	15498939	chr1	15498949	2	2	29.3894
pD25872	DEL	chr1	13682216	chr1	13682218	1	2	27.082		pD19454	DEL	chr1	15500474	chr1	15500479	1	4	54.3912
pD25873	DEL	chr1	13683087	chr1	13683091	1	2	27.082		pD19455	DEL	chr1	15502781	chr1	15502786	1	2	27.1956
pD25874	DEL	chr1	13687698	chr1	13687703	1	2	27.082		pI14628	INS	chr1	15535776	chr1	15535778	1	2	30.5935
pI19415	INS	chr1	13687748	chr1	13687751	3	2	28.0717		pI14629	INS	chr1	15536314	chr1	15536322	2	2	29.3894
pI19416	INS	chr1	13794744	chr1	13794746	2	2	29.2759		pI14631	INS	chr1	15746680	chr1	15746681	1	4	61.1871
pD25878	DEL	chr1	13796692	chr1	13796694	1	3	40.623		pD19456	DEL	chr1	15794645	chr1	15794649	1	2	27.1956
ba27738	DEL	chr1	13800858	chr1	13804981	4080	6	88		pI14632	INS	chr1	15798428	chr1	15798438	1	2	30.5935
pD25879	DEL	chr1	13806492	chr1	13806494	1	5	67.7051		pI14633	INS	chr1	15808104	chr1	15808112	1	2	30.5935
ba33564	CTX	chr1	13825043	chr2	23265930	315	5	66		pD19457	DEL	chr1	15827071	chr1	15827076	1	2	27.1956
pD25880	DEL	chr1	13828059	chr1	13838752	10690	5	55.711		pD19458	DEL	chr1	15829245	chr1	15829257	11	3	40.7934
pI19417	INS	chr1	13833284	chr1	13833286	1	3	45.72		pI14634	INS	chr1	15829256	chr1	15829258	2	5	73.4735
pI19418	INS	chr1	13833564	chr1	13833565	9	2	20.847		pI14635	INS	chr1	15829913	chr1	15829917	3	2	28.1853
ba58541	CTX	chr1	13845767	chr7	19082712	315	5	44		ba51234	CTX	chr1	15847251	chr9	4111219	329	5	37
pI19420	INS	chr1	13845841	chr1	13845842	1	5	76.1999		pD19459	DEL	chr1	15850043	chr1	15850046	1	4	54.3912
ba27742	DEL	chr1	13846794	chr1	13847257	509	21	99		pI14636	INS	chr1	15857565	chr1	15857566	1	4	61.1871
pD25883	DEL	chr1	13860263	chr1	13860268	1	2	27.082		pI14637	INS	chr1	15857991	chr1	15857994	5	2	25.777
pI19422	INS	chr1	13871957	chr1	13871965	2	2	29.2759		ba20338	DEL	chr1	15864997	chr1	15865227	118	5	76
ba27744	ITX	chr1	13872412	chr1	13872605	224	8	99		pI14638	INS	chr1	15866339	chr1	15866341	2	2	29.3894
pI19423	INS	chr1	13875085	chr1	13875093	1	2	30.48		pD19460	DEL	chr1	15869571	chr1	15869578	3	2	27.1956
pI19424	INS	chr1	13875133	chr1	13875137	1	4	60.9599		pD19461	DEL	chr1	15878039	chr1	15878042	1	2	27.1956
pI19425	INS	chr1	13875215	chr1	13875218	1	3	45.72		pI14639	INS	chr1	15880037	chr1	15880040	1	3	45.8903
pD25885	DEL	chr1	13875371	chr1	13875377	2	3	40.623		pI14640	INS	chr1	15963652	chr1	15963660	4	3	40.4717
pI19426	INS	chr1	13878207	chr1	13878208	1	3	45.72		pI14641	INS	chr1	15964344	chr1	15964345	1	2	30.5935
pD25887	DEL	chr1	13879994	chr1	13880005	1	4	54.1641		pD19463	DEL	chr1	15965083	chr1	15965089	2	4	54.3912
pD25888	DEL	chr1	13886434	chr1	13886600	161	2	25.6013		pI14642	INS	chr1	15968016	chr1	15968017	9	2	20.9606
ba27746	DEL	chr1	13887068	chr1	13887272	193	9	99		pD19464	DEL	chr1	15969562	chr1	15969568	1	2	27.1956
pI19427	INS	chr1	13887599	chr1	13887604	4	2	26.8676		pD19465	DEL	chr1	15970340	chr1	15970345	1	5	67.989
pI19428	INS	chr1	13887807	chr1	13887816	1	3	45.72		pI14643	INS	chr1	15974834	chr1	15974843	1	3	45.8903
pI19429	INS	chr1	13894949	chr1	13894960	7	2	23.2553		pD19466	DEL	chr1	15975269	chr1	15975274	1	3	40.7934
pD25889	DEL	chr1	13895041	chr1	13895043	1	3	40.623		ba28990	CTX	chr1	16001351	chr3	22438003	329	5	69
pI19431	INS	chr1	13904004	chr1	13904017	8	4	44.1023		pD19470	DEL	chr1	16008309	chr1	16008314	1	4	54.3912
pD25890	DEL	chr1	13906278	chr1	13906322	28	2	27.082		pI14644	INS	chr1	16032142	chr1	16032145	1	3	45.8903
pD25891	DEL	chr1	13907278	chr1	13907291	12	3	40.623		pD19471	DEL	chr1	16036889	chr1	16037102	212	3	38.5723
pD25892	DEL	chr1	13909724	chr1	13909897	172	2	25.6013		pI14645	INS	chr1	16037607	chr1	16037608	1	3	45.8903
pD25893	DEL	chr1	13928468	chr1	13928477	5	3	40.623		pD19472	DEL	chr1	16038770	chr1	16038826	52	2	27.1956
pI19433	INS	chr1	13930703	chr1	13930705	1	2	30.48		pI14646	INS	chr1	16047554	chr1	16047555	1	2	30.5935
pI19434	INS	chr1	13932050	chr1	13932057	1	2	30.48		pD19474	DEL	chr1	16079964	chr1	16079969	1	6	81.5868
pD25894	DEL	chr1	13934788	chr1	13934795	1	3	40.623		pI14647	INS	chr1	16081472	chr1	16081479	1	2	30.5935
pI19435	INS	chr1	13937913	chr1	13937919	1	5	76.1999		pD19475	DEL	chr1	16100097	chr1	16100101	1	9	122.38
pD25895	DEL	chr1	13943231	chr1	13943237	2	2	27.082		pI14649	INS	chr1	16140852	chr1	16140853	1	2	30.5935
pD25896	DEL	chr1	13970249	chr1	13970256	1	3	40.623		pI14650	INS	chr1	16142729	chr1	16142733	1	3	45.8903
pI19437	INS	chr1	13971737	chr1	13971742	1	2	30.48		pI14651	INS	chr1	16145269	chr1	16145272	1	4	61.1871
pD25897	DEL	chr1	13972760	chr1	13972766	2	4	54.1641		pD19476	DEL	chr1	16151886	chr1	16151891	3	6	81.5868
pI19438	INS	chr1	13972762	chr1	13972763	1	4	60.9599		ba20363	DEL	chr1	16198504	chr1	16199106	598	14	99
pD25898	DEL	chr1	13972882	chr1	13972902	8	5	67.7051		pI14653	INS	chr1	16201541	chr1	16201542	2	3	44.0841
ba27770	INV	chr1	13989856	chr1	13990108	232	6	99		pI14654	INS	chr1	16201567	chr1	16201579	1	2	30.5935
pI19439	INS	chr1	13996182	chr1	13996188	1	2	30.48		pI14655	INS	chr1	16203313	chr1	16203324	2	2	29.3894
ba63321	CTX	chr1	13998881	chr8	15933566	315	5	38		pD19477	DEL	chr1	16203536	chr1	16203540	2	5	67.989
pI19440	INS	chr1	14003463	chr1	14003467	1	2	30.48		ba20364	DEL	chr1	16203821	chr1	16204262	70	12	99
pD25901	DEL	chr1	14004013	chr1	14004016	1	3	40.623		pD19479	DEL	chr1	16249721	chr1	16249734	12	7	95.1845
pI19441	INS	chr1	14008877	chr1	14008885	1	3	45.72		pI14656	INS	chr1	16270115	chr1	16270116	1	3	45.8903
pD25902	DEL	chr1	14009894	chr1	14009901	1	10	135.41		pI14657	INS	chr1	16270139	chr1	16270140	1	2	30.5935
pD25903	DEL	chr1	14013128	chr1	14013148	15	6	81.2461		pD19480	DEL	chr1	16270925	chr1	16270932	1	2	27.1956
pD25904	DEL	chr1	14014561	chr1	14014566	1	7	94.7871		pI14658	INS	chr1	16271689	chr1	16271698	2	3	44.0841
pI19442	INS	chr1	14015450	chr1	14015457	4	4	53.7352		pD19481	DEL	chr1	16272242	chr1	16272245	1	2	27.1956
ba27773	DEL	chr1	14016071	chr1	14017144	1126	13	99		pD19482	DEL	chr1	16293360	chr1	16293372	1	2	27.1956
pD25906	DEL	chr1	14019278	chr1	14019284	2	2	27.082		pD19483	DEL	chr1	16293479	chr1	16293482	2	2	27.1956
ba27775	INS	chr1	14021177	chr1	14021215	180	8	99		ba20366	DEL	chr1	16294204	chr1	16294575	77	7	89
pD25908	DEL	chr1	14032924	chr1	14032929	4	2	27.082		pD19484	DEL	chr1	16298922	chr1	16298927	1	4	54.3912
pD25909	DEL	chr1	14044434	chr1	14044436	1	4	54.1641		pD19485	DEL	chr1	16299898	chr1	16299903	1	3	40.7934
pD25910	DEL	chr1	14045084	chr1	14045086	1	2	27.082		pI14659	INS	chr1	16300071	chr1	16300073	10	3	29.6347
pI19446	INS	chr1	14055063	chr1	14055066	4	5	67.169		pD19486	DEL	chr1	16300205	chr1	16300210	1	2	27.1956
pI19447	INS	chr1	14061155	chr1	14061163	1	3	45.72		pI14660	INS	chr1	16303342	chr1	16303346	1	2	30.5935
pD25914	DEL	chr1	14062110	chr1	14062113	1	2	27.082		pI14661	INS	chr1	16326432	chr1	16326436	1	2	30.5935
pD25915	DEL	chr1	14070738	chr1	14070747	1	4	54.1641		pD19487	DEL	chr1	16334070	chr1	16334084	12	7	95.1845
pD25916	DEL	chr1	14070901	chr1	14070905	3	3	40.623		pI14662	INS	chr1	16339911	chr1	16339917	1	3	45.8903
pD25917	DEL	chr1	14080727	chr1	14080764	32	5	67.7051		pD19488	DEL	chr1	16349653	chr1	16349656	1	2	27.1956
ba27777	DEL	chr1	14082942	chr1	14083072	132	5	61		pD19489	DEL	chr1	16350117	chr1	16350123	1	2	27.1956
pD25918	DEL	chr1	14088188	chr1	14088227	38	2	27.082		pI14664	INS	chr1	16350118	chr1	16350119	3	2	28.1853
pI19450	INS	chr1	14093825	chr1	14093828	1	3	45.72		pD19490	DEL	chr1	16367333	chr1	16367336	1	2	27.1956
pI19451	INS	chr1	14094136	chr1	14094140	3	2	28.0717		pD19491	DEL	chr1	16369094	chr1	16369099	1	5	67.989
pD25919	DEL	chr1	14095650	chr1	14095659	1	2	27.082		ba20405	DEL	chr1	16370407	chr1	16370528	117	18	99
pD25920	DEL	chr1	14097829	chr1	14097834	2	6	81.2461		pD19492	DEL	chr1	16370736	chr1	16370843	102	3	38.5723
pI19452	INS	chr1	14098205	chr1	14098206	1	5	76.1999		pD19493	DEL	chr1	16371257	chr1	16371259	1	2	27.1956
ba27785	DEL	chr1	14099751	chr1	14099901	155	16	99		ba30412	CTX	chr1	16381653	chr3	35845132	329	5	51
pI19453	INS	chr1	14101538	chr1	14101541	1	5	76.1999		ba20387	ITX	chr1	16387320	chr1	16429191	41765	11	99
pI19454	INS	chr1	14105702	chr1	14105704	9	3	31.2705		pI14665	INS	chr1	16388678	chr1	16388687	1	2	30.5935
pD25922	DEL	chr1	14109041	chr1	14109044	1	7	94.7871		pD19494	DEL	chr1	16389987	chr1	16389994	1	4	54.3912
pD25923	DEL	chr1	14112712	chr1	14112721	3	2	27.082		pD19495	DEL	chr1	16406189	chr1	16406192	1	2	27.1956
pD25924	DEL	chr1	14131260	chr1	14131266	1	2	27.082		pD19496	DEL	chr1	16407996	chr1	16408000	1	2	27.1956
pD25925	DEL	chr1	14132055	chr1	14132057	1	3	40.623		pI14666	INS	chr1	16413340	chr1	16413345	1	4	61.1871
pD25926	DEL	chr1	14137565	chr1	14137574	8	2	27.082		pI14667	INS	chr1	16470574	chr1	16470575	3	3	42.2779
pD25927	DEL	chr1	14138020	chr1	14138103	81	3	40.623		pI14669	INS	chr1	16482438	chr1	16482441	1	6	91.7806
pD25928	DEL	chr1	14153520	chr1	14153524	1	2	27.082		ba48793	CTX	chr1	16509485	chr8	22501643	329	10	99
pD25929	DEL	chr1	14176481	chr1	14176486	1	8	108.328		pD19497	DEL	chr1	16519301	chr1	16519307	1	2	27.1956
ba27790	INS	chr1	14179317	chr1	14179346	176	5	82		pD19498	DEL	chr1	16520373	chr1	16520398	24	2	27.1956
pI19457	INS	chr1	14181370	chr1	14181372	2	2	29.2759		pD19499	DEL	chr1	16594426	chr1	16594432	3	3	40.7934
pD25930	DEL	chr1	14185277	chr1	14185287	1	2	27.082		pI14670	INS	chr1	16604703	chr1	16604708	1	2	30.5935
ba27791	DEL	chr1	14196695	chr1	14196777	89	13	99		ba22731	CTX	chr1	16605553	chr2	5012415	329	13	99
pI19460	INS	chr1	14212962	chr1	14212963	1	2	30.48		pI14671	INS	chr1	16609998	chr1	16610010	11	2	18.5523
pI19461	INS	chr1	14250145	chr1	14250147	1	3	45.72		pD19500	DEL	chr1	16620373	chr1	16620384	6	2	27.1956
pD25935	DEL	chr1	14300440	chr1	14300447	2	3	40.623		ba41388	CTX	chr1	16649731	chr6	27992766	329	8	99
pI19464	INS	chr1	14301497	chr1	14301506	9	3	31.2705		pD19502	DEL	chr1	16654288	chr1	16654293	1	3	40.7934
pD25936	DEL	chr1	14302101	chr1	14302109	1	2	27.082		pI14674	INS	chr1	16654492	chr1	16654493	1	3	45.8903
pD25937	DEL	chr1	14302332	chr1	14302344	2	2	27.082		pD19503	DEL	chr1	16654824	chr1	16654827	1	4	54.3912
pI19465	INS	chr1	14303632	chr1	14303636	1	5	76.1999		pI14675	INS	chr1	16655281	chr1	16655287	1	2	30.5935
pD25938	DEL	chr1	14303994	chr1	14303997	2	2	27.082		pI14676	INS	chr1	16656572	chr1	16656580	1	3	45.8903
pD25939	DEL	chr1	14307333	chr1	14307338	1	9	121.869		pI14677	INS	chr1	16961923	chr1	16961932	1	2	30.5935
pD25940	DEL	chr1	14314761	chr1	14314770	1	3	40.623		pD19505	DEL	chr1	16964078	chr1	16964080	1	2	27.1956
pD25943	DEL	chr1	14323723	chr1	14323726	1	3	40.623		pI14678	INS	chr1	16965744	chr1	16965746	5	2	25.777
pI19468	INS	chr1	14323777	chr1	14323779	1	3	45.72		pD19506	DEL	chr1	16966016	chr1	16966031	13	2	27.1956
pD25944	DEL	chr1	14326948	chr1	14326956	1	4	54.1641		pD19507	DEL	chr1	16991133	chr1	16991135	1	2	27.1956
ba35875	CTX	chr1	14339424	chr3	321184	315	5	55		pI14679	INS	chr1	16992219	chr1	16992220	1	2	30.5935
pI19469	INS	chr1	14343428	chr1	14343429	1	6	91.4399		pD19508	DEL	chr1	17011869	chr1	17011872	2	2	27.1956
pD25945	DEL	chr1	14347865	chr1	14347870	3	3	40.623		pI14682	INS	chr1	17012628	chr1	17012630	5	2	25.777
ba27815	DEL	chr1	14355081	chr1	14355428	236	5	78		ba20437	ITX	chr1	17019648	chr1	17019832	249	7	99
ba30264	CTX	chr1	14362269	chr2	248681	315	5	40		pI14683	INS	chr1	17019787	chr1	17019788	23	2	4.10289
pD25946	DEL	chr1	14374290	chr1	14374431	137	2	25.6013		pI14684	INS	chr1	17026015	chr1	17026017	9	2	20.9606
pD25947	DEL	chr1	14377369	chr1	14377373	1	2	27.082		pD19509	DEL	chr1	17038163	chr1	17038172	1	3	40.7934
ba27817	DEL	chr1	14384999	chr1	14385605	605	17	99		pDI322	IDEL	chr1	17038362	chr1	17040031	1668	5	12
pD25948	DEL	chr1	14386595	chr1	14386602	2	3	40.623		pI14685	INS	chr1	17053647	chr1	17053648	1	3	45.8903
pI19470	INS	chr1	14387641	chr1	14387642	1	3	45.72		pD19510	DEL	chr1	17062514	chr1	17062518	1	2	27.1956
pD25949	DEL	chr1	14389586	chr1	14389596	1	3	40.623		pI14687	INS	chr1	17063693	chr1	17063694	1	2	30.5935
pD25950	DEL	chr1	14390143	chr1	14390147	1	2	27.082		pD19511	DEL	chr1	17093859	chr1	17093865	2	3	40.7934
pD25953	DEL	chr1	14415709	chr1	14415726	12	2	27.082		pD19512	DEL	chr1	17108201	chr1	17108208	5	3	40.7934
pI19472	INS	chr1	14415752	chr1	14415759	1	6	91.4399		pI14688	INS	chr1	17108775	chr1	17108776	6	2	24.5729
pD25954	DEL	chr1	14417647	chr1	14417665	15	2	27.082		pI14689	INS	chr1	17117700	chr1	17117710	1	2	30.5935
pD25955	DEL	chr1	14420747	chr1	14420761	10	2	27.082		pD19513	DEL	chr1	17127175	chr1	17127182	6	4	54.3912
pD25956	DEL	chr1	14420948	chr1	14420969	20	5	67.7051		pI14690	INS	chr1	17133899	chr1	17133904	1	6	91.7806
ba27823	DEL	chr1	14425542	chr1	14427356	1819	22	99		pD19514	DEL	chr1	17155661	chr1	17155663	1	2	27.1956
pI19473	INS	chr1	14428439	chr1	14428446	7	3	34.8829		pD19515	DEL	chr1	17202516	chr1	17202520	2	2	27.1956
pD25958	DEL	chr1	14439328	chr1	14439334	2	6	81.2461		pI14691	INS	chr1	17216158	chr1	17216160	1	4	61.1871
ba58678	CTX	chr1	14441242	chr7	20332715	315	9	67		pI14692	INS	chr1	17222958	chr1	17222962	3	5	70.4632
pD25959	DEL	chr1	14441722	chr1	14441725	1	2	27.082		pD19516	DEL	chr1	17229948	chr1	17229951	1	3	40.7934
pD25960	DEL	chr1	14445386	chr1	14445390	1	4	54.1641		pI14693	INS	chr1	17253781	chr1	17253783	2	5	73.4735
pI19474	INS	chr1	14449037	chr1	14449044	7	5	58.1381		pI14694	INS	chr1	17264395	chr1	17264398	1	5	76.4838
pI19475	INS	chr1	14451717	chr1	14451736	18	4	20.0199		pD19517	DEL	chr1	17264672	chr1	17264677	3	4	54.3912
pD25961	DEL	chr1	14453813	chr1	14453817	1	4	54.1641		pI14695	INS	chr1	17271088	chr1	17271100	2	3	44.0841
pD25962	DEL	chr1	14458710	chr1	14458715	1	3	40.623		pD19518	DEL	chr1	17275613	chr1	17275619	1	2	27.1956
pD25964	DEL	chr1	14484602	chr1	14484612	1	4	54.1641		pD19519	DEL	chr1	17280294	chr1	17280299	1	2	27.1956
pI19476	INS	chr1	14497244	chr1	14497256	5	4	51.327		pD19520	DEL	chr1	17281407	chr1	17281419	6	2	27.1956
ba27851	DEL	chr1	14499718	chr1	14499836	165	7	87		pD19521	DEL	chr1	17282986	chr1	17283016	28	4	54.3912
pI19477	INS	chr1	14512648	chr1	14512650	9	3	31.2705		pD19522	DEL	chr1	17284414	chr1	17284419	1	2	27.1956
ba58679	CTX	chr1	14517757	chr7	20188333	315	7	52		ba31974	CTX	chr1	17286608	chr4	9697015	329	11	77
ba27852	DEL	chr1	14519997	chr1	14520227	120	5	99		pI14696	INS	chr1	17289571	chr1	17289573	1	2	30.5935
pI19479	INS	chr1	14520712	chr1	14520715	1	2	30.48		ba20456	DEL	chr1	17289783	chr1	17313233	23369	6	75
pI19480	INS	chr1	14525044	chr1	14525050	14	3	22.2396		pD19523	DEL	chr1	17290595	chr1	17290597	1	2	27.1956
ba27853	DEL	chr1	14525180	chr1	14525367	138	5	68		pI14697	INS	chr1	17293302	chr1	17293303	5	2	25.777
pD25968	DEL	chr1	14530939	chr1	14530942	1	3	40.623		pD19524	DEL	chr1	17295462	chr1	17295467	1	4	54.3912
pD25969	DEL	chr1	14539483	chr1	14539486	1	3	40.623		ba38389	CTX	chr1	17297805	chr6	364335	329	6	45
pI19481	INS	chr1	14541840	chr1	14541847	1	2	30.48		pD19525	DEL	chr1	17316065	chr1	17316069	1	5	67.989
pI19482	INS	chr1	14574973	chr1	14574983	1	2	30.48		pI14698	INS	chr1	17335711	chr1	17335718	1	5	76.4838
pD25970	DEL	chr1	14575874	chr1	14575888	1	3	40.623		pI14699	INS	chr1	17348698	chr1	17348705	1	2	30.5935
pD25974	DEL	chr1	14605227	chr1	14605234	1	2	27.082		pI14700	INS	chr1	17363761	chr1	17363762	4	2	26.9812
pI19484	INS	chr1	14622433	chr1	14622436	1	3	45.72		ba20481	DEL	chr1	17366087	chr1	17371458	5417	6	72
pI19485	INS	chr1	14623378	chr1	14623390	8	6	66.1534		pD19526	DEL	chr1	17377651	chr1	17377658	1	2	27.1956
pI19486	INS	chr1	14646972	chr1	14646987	12	2	17.2347		pD19527	DEL	chr1	17384698	chr1	17384708	8	2	27.1956
pD25976	DEL	chr1	14647311	chr1	14647316	1	2	27.082		pI14701	INS	chr1	17404994	chr1	17405004	1	3	45.8903
ba50964	CTX	chr1	14648762	chr5	36450474	315	5	74		pI14702	INS	chr1	17418954	chr1	17418959	1	2	30.5935
pD25977	DEL	chr1	14656892	chr1	14656903	4	3	40.623		pI14704	INS	chr1	17440432	chr1	17440435	1	5	76.4838
pD25978	DEL	chr1	14657483	chr1	14657491	1	2	27.082		pDI324	IDEL	chr1	17442083	chr1	17442190	106	5	12
pD25979	DEL	chr1	14667859	chr1	14667873	6	5	67.7051		pD19528	DEL	chr1	17442545	chr1	17442560	10	4	54.3912
pD25980	DEL	chr1	14668435	chr1	14668440	2	3	40.623		pI14705	INS	chr1	17454475	chr1	17454478	1	4	61.1871
ba27862	DEL	chr1	14670027	chr1	14670167	170	6	70		pI14706	INS	chr1	17454653	chr1	17454660	21	2	6.51113
pD25981	DEL	chr1	14671576	chr1	14671584	1	5	67.7051		pI14707	INS	chr1	17476900	chr1	17476903	1	3	45.8903
pD25982	DEL	chr1	14674359	chr1	14674369	8	3	40.623		pD19529	DEL	chr1	17489038	chr1	17489040	1	3	40.7934
pD25983	DEL	chr1	14674730	chr1	14674732	1	10	135.41		pI14709	INS	chr1	17492885	chr1	17492895	1	2	30.5935
ba61826	CTX	chr1	14691550	chr8	7170368	315	11	99		ba20489	DEL	chr1	17516362	chr1	17521179	4837	6	92
pD25984	DEL	chr1	14693311	chr1	14693318	4	2	27.082		pI14710	INS	chr1	17524161	chr1	17524169	2	2	29.3894
pD25985	DEL	chr1	14695212	chr1	14695220	1	4	54.1641		pI14711	INS	chr1	17541281	chr1	17541283	1	7	107.077
pD25986	DEL	chr1	14696608	chr1	14696613	1	2	27.082		pD19531	DEL	chr1	17542897	chr1	17542903	1	2	27.1956
pI19487	INS	chr1	14697412	chr1	14697414	2	2	29.2759		pD19532	DEL	chr1	17545890	chr1	17545895	1	3	40.7934
pI19488	INS	chr1	14698120	chr1	14698121	1	2	30.48		pI14712	INS	chr1	17564156	chr1	17564161	1	2	30.5935
pD25987	DEL	chr1	14698757	chr1	14698774	12	3	40.623		pI14714	INS	chr1	17564334	chr1	17564342	11	3	27.8285
pD25988	DEL	chr1	14702450	chr1	14702470	14	5	67.7051		pI14715	INS	chr1	17576684	chr1	17576692	2	3	44.0841
pD25989	DEL	chr1	14707616	chr1	14707626	1	3	40.623		pI14716	INS	chr1	17580566	chr1	17580567	1	3	45.8903
pD25990	DEL	chr1	14716998	chr1	14717735	733	3	38.402		pI14717	INS	chr1	17584174	chr1	17584182	1	2	30.5935
pD25991	DEL	chr1	14718064	chr1	14718093	10	2	27.082		pI14718	INS	chr1	17589241	chr1	17589243	2	2	29.3894
pD25992	DEL	chr1	14721259	chr1	14721263	1	3	40.623		pD19534	DEL	chr1	17592520	chr1	17592531	3	2	27.1956
pD25993	DEL	chr1	14722092	chr1	14722109	2	2	27.082		pI14719	INS	chr1	17592847	chr1	17592851	3	3	42.2779
ba59922	DEL	chr1	14723511	chr7	28543615	241	14	99		pI14720	INS	chr1	17593033	chr1	17593034	9	2	20.9606
pI19490	INS	chr1	14732566	chr1	14732576	1	2	30.48		pI14721	INS	chr1	17593110	chr1	17593112	4	2	26.9812
pD25994	DEL	chr1	14735350	chr1	14735366	12	3	40.623		pI14722	INS	chr1	17597156	chr1	17597158	1	2	30.5935
pI19492	INS	chr1	14763980	chr1	14763987	1	2	30.48		pD19535	DEL	chr1	17598413	chr1	17598416	1	3	40.7934
pD25995	DEL	chr1	14765725	chr1	14765734	1	5	67.7051		pI14723	INS	chr1	17606708	chr1	17606730	2	2	29.3894
pD25996	DEL	chr1	14776151	chr1	14776154	1	6	81.2461		pD19536	DEL	chr1	17609824	chr1	17609833	5	2	27.1956
pI19493	INS	chr1	14779991	chr1	14779997	1	2	30.48		pD19537	DEL	chr1	17630626	chr1	17630628	1	3	40.7934
pI19494	INS	chr1	14781679	chr1	14781680	1	2	30.48		pD19538	DEL	chr1	17632707	chr1	17632726	17	2	27.1956
pD25997	DEL	chr1	14786184	chr1	14786196	2	4	54.1641		pD19539	DEL	chr1	17650076	chr1	17650107	29	2	27.1956
pI19495	INS	chr1	14787314	chr1	14787324	1	2	30.48		pD19540	DEL	chr1	17650716	chr1	17650719	1	2	27.1956
pD25998	DEL	chr1	14787733	chr1	14787735	1	3	40.623		pD19541	DEL	chr1	17651036	chr1	17651048	2	2	27.1956
pD26000	DEL	chr1	14819423	chr1	14819428	1	2	27.082		pD19543	DEL	chr1	17679349	chr1	17679352	1	6	81.5868
pI19496	INS	chr1	14825825	chr1	14825832	1	11	167.64		pI14724	INS	chr1	17687067	chr1	17687069	22	2	5.30701
pD26001	DEL	chr1	14828434	chr1	14828439	2	2	27.082		pD19544	DEL	chr1	17690283	chr1	17690288	1	5	67.989
pD26002	DEL	chr1	14830331	chr1	14830348	15	2	27.082		ba41449	CTX	chr1	17693538	chr6	28362669	329	11	99
pI19497	INS	chr1	14832589	chr1	14832591	4	3	40.3014		pI14725	INS	chr1	17714244	chr1	17714247	3	2	28.1853
pI19498	INS	chr1	14840066	chr1	14840067	1	2	30.48		pI14726	INS	chr1	17719045	chr1	17719051	1	2	30.5935
pI19499	INS	chr1	14847278	chr1	14847279	6	3	36.6891		pI14728	INS	chr1	17724935	chr1	17724936	1	9	137.671
ba39892	CTX	chr1	14848203	chr3	29506653	315	7	78		pD19545	DEL	chr1	17727488	chr1	17727491	1	5	67.989
pD26003	DEL	chr1	14858485	chr1	14858497	1	2	27.082		pI14729	INS	chr1	17727654	chr1	17727655	19	2	8.91937
pD26004	DEL	chr1	14870026	chr1	14870031	1	3	40.623		pI14730	INS	chr1	17729601	chr1	17729608	15	2	13.7358
pD26005	DEL	chr1	14889702	chr1	14889736	15	4	54.1641		pI14731	INS	chr1	17734763	chr1	17734776	16	2	12.5317
pD26006	DEL	chr1	14907479	chr1	14907508	27	5	67.7051		ba20499	DEL	chr1	17746190	chr1	17747188	1009	8	99
pI19500	INS	chr1	14911864	chr1	14911868	1	3	45.72		pI14732	INS	chr1	17747874	chr1	17747883	1	2	30.5935
pI19501	INS	chr1	14923206	chr1	14923207	4	2	26.8676		pD19546	DEL	chr1	17759267	chr1	17759271	3	2	27.1956
pD26008	DEL	chr1	14945400	chr1	14945405	1	5	67.7051		pD19547	DEL	chr1	17765514	chr1	17765518	2	2	27.1956
pD26009	DEL	chr1	14949256	chr1	14949258	1	2	27.082		pD19548	DEL	chr1	17770911	chr1	17770918	1	3	40.7934
pI19502	INS	chr1	14950436	chr1	14950449	1	2	30.48		pD19549	DEL	chr1	17772818	chr1	17772821	2	3	40.7934
pD26010	DEL	chr1	14950506	chr1	14950513	1	3	40.623		pD19550	DEL	chr1	17775390	chr1	17775395	3	3	40.7934
pD26011	DEL	chr1	14951255	chr1	14951258	1	3	40.623		pI14733	INS	chr1	17784614	chr1	17784622	1	3	45.8903
pD26012	DEL	chr1	14952776	chr1	14952781	4	3	40.623		pI14734	INS	chr1	17794432	chr1	17794435	1	7	107.077
pD26013	DEL	chr1	14953712	chr1	14953719	1	6	81.2461		pI14735	INS	chr1	17797903	chr1	17797904	5	2	25.777
pI19503	INS	chr1	14956342	chr1	14956344	2	7	102.465		pI14736	INS	chr1	17798133	chr1	17798142	2	2	29.3894
pD26014	DEL	chr1	14957036	chr1	14957041	3	7	94.7871		pD19551	DEL	chr1	17800092	chr1	17800094	1	2	27.1956
pD26015	DEL	chr1	14958140	chr1	14958142	1	4	54.1641		pI14737	INS	chr1	17807817	chr1	17807819	1	2	30.5935
pD26016	DEL	chr1	14958338	chr1	14958347	1	2	27.082		pD19552	DEL	chr1	17809257	chr1	17809263	1	3	40.7934
pD26017	DEL	chr1	14960477	chr1	14960484	1	2	27.082		pI14738	INS	chr1	17813682	chr1	17813684	1	4	61.1871
pD26018	DEL	chr1	14964164	chr1	14964203	31	3	40.623		pI14739	INS	chr1	17815128	chr1	17815131	1	4	61.1871
pI19504	INS	chr1	14978993	chr1	14979003	1	2	30.48		pI14740	INS	chr1	17815490	chr1	17815500	3	2	28.1853
pD26020	DEL	chr1	14980704	chr1	14980707	1	3	40.623		pD19553	DEL	chr1	17815673	chr1	17815678	1	3	40.7934
pD26021	DEL	chr1	14980824	chr1	14980828	1	10	135.41		pI14741	INS	chr1	17816993	chr1	17816994	1	2	30.5935
pD26022	DEL	chr1	14983013	chr1	14983021	1	3	40.623		pI14742	INS	chr1	17818908	chr1	17818909	1	2	30.5935
pI19505	INS	chr1	14985528	chr1	14985537	1	6	91.4399		pD19554	DEL	chr1	17823106	chr1	17823113	3	2	27.1956
pD26023	DEL	chr1	14987800	chr1	14987802	1	2	27.082		pD19555	DEL	chr1	17825087	chr1	17825090	1	3	40.7934
pD26024	DEL	chr1	14990731	chr1	14990733	1	2	27.082		pD19556	DEL	chr1	17826793	chr1	17826798	1	2	27.1956
ba32382	CTX	chr1	15042854	chr2	13873289	315	8	79		ba56019	CTX	chr1	17829199	chr9	35136678	329	5	45
pD26026	DEL	chr1	15052508	chr1	15052512	1	2	27.082		pI14743	INS	chr1	17830938	chr1	17830949	10	3	29.6347
pI19508	INS	chr1	15058387	chr1	15058388	1	7	106.68		pI14744	INS	chr1	17832126	chr1	17832128	1	4	61.1871
ba59883	CTX	chr1	15083389	chr7	28402064	315	5	42		pD19557	DEL	chr1	17832625	chr1	17832627	1	2	27.1956
pD26027	DEL	chr1	15083890	chr1	15083901	8	3	40.623		ba20505	DEL	chr1	17836366	chr1	17836495	387	16	99
pD26028	DEL	chr1	15084404	chr1	15084410	1	2	27.082		pI14745	INS	chr1	17838018	chr1	17838028	2	3	44.0841
pI19509	INS	chr1	15084621	chr1	15084643	21	2	6.39757		pD19559	DEL	chr1	17844541	chr1	17844549	1	2	27.1956
pD26029	DEL	chr1	15108618	chr1	15108651	28	2	27.082		pD19560	DEL	chr1	17847291	chr1	17847322	20	3	40.7934
ba61441	CTX	chr1	15116881	chr8	5085864	315	5	46		pI14746	INS	chr1	17852627	chr1	17852633	1	2	30.5935
pD26030	DEL	chr1	15127610	chr1	15127615	1	2	27.082		pD19561	DEL	chr1	17860879	chr1	17860887	1	3	40.7934
pD26031	DEL	chr1	15164228	chr1	15164239	10	3	40.623		pD19562	DEL	chr1	17868260	chr1	17868282	20	2	27.1956
pD26033	DEL	chr1	15176691	chr1	15176716	22	2	27.082		pD19563	DEL	chr1	17870660	chr1	17870667	1	4	54.3912
pI19510	INS	chr1	15182981	chr1	15182982	1	4	60.9599		pD19564	DEL	chr1	17874399	chr1	17874417	6	3	40.7934
pD26034	DEL	chr1	15185454	chr1	15185460	1	4	54.1641		pD19565	DEL	chr1	17874588	chr1	17874590	1	2	27.1956
pD26035	DEL	chr1	15187920	chr1	15187925	2	3	40.623		pD19566	DEL	chr1	17874594	chr1	17874621	25	2	27.1956
pD26036	DEL	chr1	15188914	chr1	15188917	1	2	27.082		pI14747	INS	chr1	17878889	chr1	17878893	1	4	61.1871
ba27931	DEL	chr1	15190202	chr1	15190328	174	14	99		pD19567	DEL	chr1	17881876	chr1	17881921	42	2	27.1956
pI19511	INS	chr1	15191992	chr1	15192003	1	2	30.48		pI14748	INS	chr1	17883712	chr1	17883713	2	6	88.1682
pI19512	INS	chr1	15194458	chr1	15194461	2	6	87.8276		pD19568	DEL	chr1	17890787	chr1	17890789	1	2	27.1956
pD26037	DEL	chr1	15219225	chr1	15219537	305	2	25.6013		pD19569	DEL	chr1	17893321	chr1	17893325	3	2	27.1956
pD26038	DEL	chr1	15219894	chr1	15219901	4	5	67.7051		pI14749	INS	chr1	17893661	chr1	17893664	1	3	45.8903
pD26039	DEL	chr1	15220310	chr1	15220316	1	2	27.082		pD19570	DEL	chr1	17905545	chr1	17905550	4	2	27.1956
pD26040	DEL	chr1	15220633	chr1	15220675	40	2	27.082		pD19571	DEL	chr1	17907039	chr1	17907487	441	2	25.7149
ba36164	CTX	chr1	15439960	chr3	2534866	315	8	36		pI14750	INS	chr1	17910500	chr1	17910503	1	2	30.5935
pD26044	DEL	chr1	15455458	chr1	15455466	5	6	81.2461		pD19572	DEL	chr1	17916052	chr1	17916057	2	2	27.1956
pI19513	INS	chr1	15456840	chr1	15456847	1	5	76.1999		pI14751	INS	chr1	17917007	chr1	17917011	6	2	24.5729
pD26045	DEL	chr1	15477736	chr1	15477756	15	2	27.082		pI14752	INS	chr1	17919590	chr1	17919601	3	2	28.1853
pD26046	DEL	chr1	15477910	chr1	15477916	4	4	54.1641		pD19573	DEL	chr1	17920859	chr1	17920864	1	2	27.1956
pD26050	DEL	chr1	15497311	chr1	15497315	3	2	27.082		pD19574	DEL	chr1	17924083	chr1	17924093	7	2	27.1956
pI19516	INS	chr1	15499118	chr1	15499122	1	2	30.48		pI14753	INS	chr1	17924088	chr1	17924089	3	3	42.2779
ba27955	DEL	chr1	15502051	chr1	15502669	96	14	99		pD19575	DEL	chr1	17926412	chr1	17926414	1	2	27.1956
pI19518	INS	chr1	15535776	chr1	15535778	1	3	45.72		pI14754	INS	chr1	17927455	chr1	17927456	2	3	44.0841
pI19519	INS	chr1	15536314	chr1	15536322	2	3	43.9138		pI14755	INS	chr1	17929888	chr1	17929892	1	4	61.1871
pD26053	DEL	chr1	15743926	chr1	15743946	15	3	40.623		pD19576	DEL	chr1	17930457	chr1	17930470	4	2	27.1956
ba30691	CTX	chr1	15797254	chr2	2621656	315	6	39		pD19577	DEL	chr1	17932260	chr1	17932267	3	5	67.989
pI19520	INS	chr1	15798428	chr1	15798438	1	2	30.48		pD19578	DEL	chr1	17945402	chr1	17945416	10	3	40.7934
pI19521	INS	chr1	15804564	chr1	15804566	1	5	76.1999		pD19579	DEL	chr1	17946533	chr1	17946537	1	3	40.7934
pI19522	INS	chr1	15822453	chr1	15822462	1	3	45.72		pD19580	DEL	chr1	17954701	chr1	17955699	992	4	51.4297
pI19523	INS	chr1	15823519	chr1	15823523	3	4	56.1435		pD19581	DEL	chr1	17956732	chr1	17956734	1	2	27.1956
pI19524	INS	chr1	15827275	chr1	15827276	4	2	26.8676		pI14756	INS	chr1	17961697	chr1	17961698	1	2	30.5935
pI19525	INS	chr1	15829256	chr1	15829258	2	9	131.741		pI14757	INS	chr1	17961727	chr1	17961729	1	3	45.8903
pI19526	INS	chr1	15829913	chr1	15829917	3	4	56.1435		pD19582	DEL	chr1	17962143	chr1	17962149	1	2	27.1956
pD26054	DEL	chr1	15848531	chr1	15848537	1	3	40.623		pD19583	DEL	chr1	17972773	chr1	17972777	1	2	27.1956
ba49592	CTX	chr1	15853314	chr5	25801799	315	5	56		pI14758	INS	chr1	17973039	chr1	17973041	1	2	30.5935
pI19528	INS	chr1	15857565	chr1	15857566	1	5	76.1999		pI14759	INS	chr1	17973691	chr1	17973693	1	2	30.5935
pI19529	INS	chr1	15857991	chr1	15857994	5	6	76.9905		pI14760	INS	chr1	17974839	chr1	17974843	1	2	30.5935
pI19530	INS	chr1	15861344	chr1	15861346	2	3	43.9138		pD19584	DEL	chr1	18006501	chr1	18006507	1	4	54.3912
pD26055	DEL	chr1	15869571	chr1	15869578	3	3	40.623		pD19586	DEL	chr1	18032453	chr1	18032461	2	6	81.5868
pD26056	DEL	chr1	15874863	chr1	15874954	89	2	27.082		pI14761	INS	chr1	18032513	chr1	18032523	1	2	30.5935
pD26059	DEL	chr1	15965083	chr1	15965089	2	3	40.623		pD19587	DEL	chr1	18034760	chr1	18034762	1	3	40.7934
pD26060	DEL	chr1	15967750	chr1	15967756	1	2	27.082		ba20520	DEL	chr1	18037889	chr1	18038617	696	6	88
pD26061	DEL	chr1	15968651	chr1	15968656	4	6	81.2461		pI14762	INS	chr1	18045324	chr1	18045329	1	4	61.1871
pD26062	DEL	chr1	15970340	chr1	15970345	1	3	40.623		pD19588	DEL	chr1	18062549	chr1	18062554	1	3	40.7934
pD26063	DEL	chr1	15973227	chr1	15973233	2	2	27.082		pI14763	INS	chr1	18067776	chr1	18067784	1	2	30.5935
pD26064	DEL	chr1	15975269	chr1	15975274	1	4	54.1641		pD19589	DEL	chr1	18079296	chr1	18079308	5	3	40.7934
pD26066	DEL	chr1	16004265	chr1	16004274	8	2	27.082		pI14764	INS	chr1	18085289	chr1	18085297	1	2	30.5935
pD26067	DEL	chr1	16008309	chr1	16008314	1	5	67.7051		pI14765	INS	chr1	18085331	chr1	18085337	1	2	30.5935
pI19531	INS	chr1	16033674	chr1	16033675	1	3	45.72		pI14766	INS	chr1	18085374	chr1	18085383	1	7	107.077
pI19532	INS	chr1	16037607	chr1	16037608	1	8	121.92		pD19590	DEL	chr1	18095946	chr1	18095950	1	2	27.1956
pD26068	DEL	chr1	16037876	chr1	16037878	1	2	27.082		pI14767	INS	chr1	18103269	chr1	18103271	1	10	152.968
pI19533	INS	chr1	16047554	chr1	16047555	1	2	30.48		pD19591	DEL	chr1	18112743	chr1	18112749	2	2	27.1956
pD26069	DEL	chr1	16055345	chr1	16055347	1	2	27.082		pD19592	DEL	chr1	18121136	chr1	18121156	6	2	27.1956
pI19534	INS	chr1	16079954	chr1	16079968	14	2	14.8264		pD19593	DEL	chr1	18143275	chr1	18143279	2	3	40.7934
pD26071	DEL	chr1	16079964	chr1	16079969	1	2	27.082		pD19594	DEL	chr1	18150355	chr1	18150361	2	2	27.1956
pD26072	DEL	chr1	16100097	chr1	16100101	1	6	81.2461		pI14768	INS	chr1	18152359	chr1	18152366	1	5	76.4838
pD26073	DEL	chr1	16100223	chr1	16100231	1	2	27.082		pI14769	INS	chr1	18154544	chr1	18154545	4	4	53.9623
ba27981	ITX	chr1	16100563	chr1	16100754	242	7	99		pD19595	DEL	chr1	18156214	chr1	18156228	2	2	27.1956
pI19535	INS	chr1	16104037	chr1	16104039	11	2	18.4388		ba24167	CTX	chr1	18166094	chr2	17426441	329	8	72
ba27983	DEL	chr1	16117850	chr1	16118209	387	9	99		pI14771	INS	chr1	18169548	chr1	18169557	1	4	61.1871
pI19536	INS	chr1	16119889	chr1	16119899	1	3	45.72		pD19597	DEL	chr1	18173437	chr1	18173441	1	2	27.1956
pD26075	DEL	chr1	16120277	chr1	16120287	1	2	27.082		pI14772	INS	chr1	18175587	chr1	18175589	1	3	45.8903
pI19537	INS	chr1	16128164	chr1	16128172	1	2	30.48		pD19598	DEL	chr1	18180886	chr1	18180895	8	2	27.1956
pD26076	DEL	chr1	16143653	chr1	16143703	47	2	27.082		pD19599	DEL	chr1	18188473	chr1	18188483	7	2	27.1956
ba34798	CTX	chr1	16149071	chr2	33138777	315	5	62		pD19602	DEL	chr1	18230374	chr1	18230397	4	3	40.7934
pI19538	INS	chr1	16152223	chr1	16152227	1	3	45.72		pD19603	DEL	chr1	18231509	chr1	18231518	1	2	27.1956
pD26077	DEL	chr1	16156285	chr1	16156293	1	3	40.623		ba20553	DEL	chr1	18232692	chr1	18232923	115	6	99
pD26078	DEL	chr1	16169074	chr1	16169084	7	4	54.1641		pI14776	INS	chr1	18250939	chr1	18250944	1	3	45.8903
pD26080	DEL	chr1	16187925	chr1	16187931	5	4	54.1641		pI14777	INS	chr1	18252894	chr1	18252903	1	2	30.5935
pD26081	DEL	chr1	16188081	chr1	16188090	1	6	81.2461		ba20556	DEL	chr1	18262396	chr1	18262590	186	6	84
pI19539	INS	chr1	16188157	chr1	16188158	1	2	30.48		pD19605	DEL	chr1	18264635	chr1	18264641	1	2	27.1956
pI19540	INS	chr1	16188218	chr1	16188226	1	2	30.48		pD19606	DEL	chr1	18266464	chr1	18266481	14	3	40.7934
pD26082	DEL	chr1	16191230	chr1	16191241	2	4	54.1641		pD19607	DEL	chr1	18267999	chr1	18268167	162	2	25.7149
ba27986	DEL	chr1	16198437	chr1	16198610	138	13	99		pD19608	DEL	chr1	18268349	chr1	18268354	1	2	27.1956
pI19541	INS	chr1	16200787	chr1	16200788	1	7	106.68		pD19613	DEL	chr1	18290676	chr1	18290680	1	2	27.1956
pD26083	DEL	chr1	16201539	chr1	16201543	1	3	40.623		ba45686	CTX	chr1	18291029	chr7	30870613	329	9	66
pI19542	INS	chr1	16203813	chr1	16203822	1	3	45.72		ba20559	DEL	chr1	18307577	chr1	18308680	1066	7	99
pD26084	DEL	chr1	16208193	chr1	16208196	1	3	40.623		pI14780	INS	chr1	18342836	chr1	18342842	1	3	45.8903
pI19543	INS	chr1	16270115	chr1	16270116	1	2	30.48		pD19614	DEL	chr1	18348090	chr1	18348093	1	3	40.7934
pI19544	INS	chr1	16270139	chr1	16270140	1	4	60.9599		pD19615	DEL	chr1	18348125	chr1	18348160	34	2	27.1956
pI19545	INS	chr1	16271689	chr1	16271698	2	2	29.2759		pI14781	INS	chr1	18356072	chr1	18356075	2	2	29.3894
pI19547	INS	chr1	16283430	chr1	16283434	3	2	28.0717		pD19616	DEL	chr1	18362516	chr1	18362527	2	4	54.3912
ba27988	DEL	chr1	16294007	chr1	16294652	83	7	71		pI14782	INS	chr1	18362580	chr1	18362583	1	3	45.8903
pD26087	DEL	chr1	16296755	chr1	16296759	1	3	40.623		pI14783	INS	chr1	18362941	chr1	18362943	1	2	30.5935
pD26088	DEL	chr1	16298922	chr1	16298927	1	2	27.082		pI14784	INS	chr1	18374829	chr1	18374840	1	2	30.5935
pD26089	DEL	chr1	16299898	chr1	16299903	1	4	54.1641		pI14785	INS	chr1	18375959	chr1	18375964	6	2	24.5729
pD26090	DEL	chr1	16302069	chr1	16302080	5	5	67.7051		pD19617	DEL	chr1	18380453	chr1	18380462	4	2	27.1956
pD26091	DEL	chr1	16303774	chr1	16303783	1	2	27.082		pI14786	INS	chr1	18386786	chr1	18386788	1	5	76.4838
pI19548	INS	chr1	16306098	chr1	16306105	1	2	30.48		pI14787	INS	chr1	18389965	chr1	18389976	1	2	30.5935
pI19549	INS	chr1	16307313	chr1	16307315	8	2	22.0511		pD19618	DEL	chr1	18398274	chr1	18398277	2	3	40.7934
pI19550	INS	chr1	16311849	chr1	16311861	13	3	24.0458		pI14788	INS	chr1	18400202	chr1	18400203	1	3	45.8903
pD26092	DEL	chr1	16313097	chr1	16313103	1	3	40.623		pD19619	DEL	chr1	18401077	chr1	18401082	2	3	40.7934
pD26093	DEL	chr1	16314963	chr1	16314988	6	3	40.623		pI14789	INS	chr1	18401077	chr1	18401078	3	3	42.2779
pI19551	INS	chr1	16326432	chr1	16326436	1	2	30.48		pD19620	DEL	chr1	18698128	chr1	18698134	1	4	54.3912
pD26094	DEL	chr1	16334070	chr1	16334084	12	5	67.7051		pD19621	DEL	chr1	18713037	chr1	18713045	4	2	27.1956
ba28021	DEL	chr1	16338193	chr1	16338283	115	5	54		pD19622	DEL	chr1	18714536	chr1	18714649	112	2	25.7149
pD26096	DEL	chr1	16349653	chr1	16349656	1	4	54.1641		pI14790	INS	chr1	18795388	chr1	18795390	2	2	29.3894
pD26097	DEL	chr1	16350117	chr1	16350123	1	3	40.623		pI14791	INS	chr1	18803889	chr1	18803890	1	3	45.8903
pI19552	INS	chr1	16350118	chr1	16350119	1	2	30.48		pD19623	DEL	chr1	18803963	chr1	18803966	1	6	81.5868
pD26098	DEL	chr1	16354711	chr1	16354717	1	2	27.082		pI14793	INS	chr1	18833966	chr1	18833972	3	3	42.2779
ba28025	DEL	chr1	16365990	chr1	16366172	161	11	99		pD19625	DEL	chr1	18834082	chr1	18834086	1	3	40.7934
pD26099	DEL	chr1	16366170	chr1	16366177	1	3	40.623		pD19626	DEL	chr1	18836438	chr1	18836440	1	3	40.7934
pD26100	DEL	chr1	16369094	chr1	16369099	1	2	27.082		pI14794	INS	chr1	18838891	chr1	18838894	3	2	28.1853
ba28026	DEL	chr1	16370027	chr1	16371031	144	16	99		pD19627	DEL	chr1	18843824	chr1	18843827	2	2	27.1956
pD26103	DEL	chr1	16389987	chr1	16389994	1	2	27.082		pD19628	DEL	chr1	18843862	chr1	18843865	1	3	40.7934
pD26104	DEL	chr1	16390961	chr1	16390969	1	4	54.1641		pD19629	DEL	chr1	18921796	chr1	18921800	1	2	27.1956
ba28027	DEL	chr1	16399813	chr1	16400321	526	5	61		pI14795	INS	chr1	18921822	chr1	18921825	1	2	30.5935
pD26105	DEL	chr1	16406189	chr1	16406192	1	2	27.082		pD19630	DEL	chr1	18929393	chr1	18929401	7	6	81.5868
pI19553	INS	chr1	16406226	chr1	16406234	1	4	60.9599		ba20593	DEL	chr1	18931379	chr1	18931480	76	7	99
pD26106	DEL	chr1	16406763	chr1	16406769	1	4	54.1641		pI14796	INS	chr1	18935969	chr1	18935972	8	2	22.1647
pD26107	DEL	chr1	16407996	chr1	16408000	1	2	27.082		pD19631	DEL	chr1	18969741	chr1	18969749	1	2	27.1956
pD26108	DEL	chr1	16414915	chr1	16414920	1	2	27.082		pI14797	INS	chr1	18980231	chr1	18980244	23	2	4.10289
pD26109	DEL	chr1	16456892	chr1	16456894	1	2	27.082		ba50103	CTX	chr1	19185931	chr8	33835980	329	5	62
pD26110	DEL	chr1	16468401	chr1	16468405	1	2	27.082		pD19633	DEL	chr1	19210518	chr1	19210525	1	4	54.3912
pD26111	DEL	chr1	16469373	chr1	16469388	11	2	27.082		pD19637	DEL	chr1	19261215	chr1	19261223	4	2	27.1956
pI19554	INS	chr1	16470574	chr1	16470575	3	3	42.1076		pI14800	INS	chr1	19261564	chr1	19261577	6	2	24.5729
pI19555	INS	chr1	16482272	chr1	16482275	1	2	30.48		pI14801	INS	chr1	19308413	chr1	19308414	1	2	30.5935
pI19556	INS	chr1	16482851	chr1	16482862	9	2	20.847		pD19640	DEL	chr1	19322993	chr1	19323007	8	2	27.1956
pI19557	INS	chr1	16483428	chr1	16483429	1	2	30.48		pD19644	DEL	chr1	19413593	chr1	19413597	1	3	40.7934
pDI466	IDEL	chr1	16483668	chr1	16485407	1738	2	3		pD19645	DEL	chr1	19471373	chr1	19471383	1	3	40.7934
pI19558	INS	chr1	16484703	chr1	16484717	6	2	24.4594		pD19646	DEL	chr1	19471794	chr1	19471810	8	2	27.1956
ba62631	CTX	chr1	16484754	chr8	11374061	315	11	74		ba40506	CTX	chr1	19484958	chr6	21056878	329	14	99
pD26112	DEL	chr1	16486874	chr1	16486895	12	6	81.2461		pI14806	INS	chr1	19489947	chr1	19489949	1	4	61.1871
pI19559	INS	chr1	16487100	chr1	16487101	14	4	29.6528		pD19647	DEL	chr1	19492159	chr1	19492165	1	6	81.5868
pD26113	DEL	chr1	16487126	chr1	16487128	1	3	40.623		pD19648	DEL	chr1	19493171	chr1	19493181	1	4	54.3912
pD26114	DEL	chr1	16487724	chr1	16487730	1	2	27.082		pI14807	INS	chr1	19493385	chr1	19493387	1	3	45.8903
ba28033	DEL	chr1	16493354	chr1	16493612	142	9	99		pD19649	DEL	chr1	19516416	chr1	19516421	2	2	27.1956
ba53063	CTX	chr1	16501369	chr6	14602293	315	15	99		pI14810	INS	chr1	19639652	chr1	19639661	2	2	29.3894
pD26117	DEL	chr1	16504582	chr1	16504585	1	3	40.623		pI14811	INS	chr1	19640657	chr1	19640658	2	4	58.7788
pI19560	INS	chr1	16506804	chr1	16506805	1	5	76.1999		ba20633	DEL	chr1	19641328	chr1	19644547	3421	14	99
ba64285	CTX	chr1	16507727	chr8	22503324	315	13	99		pD19650	DEL	chr1	19644052	chr1	19644069	12	5	67.989
pD26120	DEL	chr1	16594426	chr1	16594432	3	4	54.1641		pI14812	INS	chr1	19646187	chr1	19646189	12	4	34.6964
pD26121	DEL	chr1	16601081	chr1	16601138	54	2	27.082		pI14813	INS	chr1	19648041	chr1	19648045	1	5	76.4838
pI19562	INS	chr1	16604703	chr1	16604708	1	6	91.4399		pD19651	DEL	chr1	20213781	chr1	20213788	5	5	67.989
pI19565	INS	chr1	16609977	chr1	16609985	13	2	16.0305		pI14814	INS	chr1	20226645	chr1	20226649	1	7	107.077
pI19564	INS	chr1	16609977	chr1	16609981	4	2	26.8676		pI14815	INS	chr1	20226689	chr1	20226691	1	6	91.7806
pI19566	INS	chr1	16609998	chr1	16610010	11	2	18.4388		pI14816	INS	chr1	20226729	chr1	20226731	1	2	30.5935
pD26122	DEL	chr1	16618807	chr1	16618812	1	2	27.082		pD19652	DEL	chr1	20241990	chr1	20241996	1	2	27.1956
pD26125	DEL	chr1	16654288	chr1	16654293	1	3	40.623		pD19653	DEL	chr1	20242044	chr1	20242048	1	3	40.7934
pI19570	INS	chr1	16654460	chr1	16654461	2	3	43.9138		pD19654	DEL	chr1	20242112	chr1	20242116	1	2	27.1956
pD26126	DEL	chr1	16654824	chr1	16654827	1	4	54.1641		ba20635	DEL	chr1	20243175	chr1	20243746	767	11	99
pD26128	DEL	chr1	16745368	chr1	16745372	1	2	27.082		pD19655	DEL	chr1	20243725	chr1	20243727	1	2	27.1956
pD26129	DEL	chr1	16751000	chr1	16751026	22	2	27.082		pD19656	DEL	chr1	20248530	chr1	20248637	102	2	25.7149
pI19571	INS	chr1	16961923	chr1	16961932	1	3	45.72		pD19657	DEL	chr1	20257871	chr1	20257879	1	3	40.7934
pD26130	DEL	chr1	16992613	chr1	16992620	4	7	94.7871		pI14817	INS	chr1	20263833	chr1	20263843	1	3	45.8903
pD26132	DEL	chr1	17011869	chr1	17011872	2	3	40.623		pD19658	DEL	chr1	20272030	chr1	20272033	2	4	54.3912
pI19574	INS	chr1	17012628	chr1	17012630	5	3	38.4952		pI14818	INS	chr1	20296261	chr1	20296269	1	2	30.5935
pI19575	INS	chr1	17012652	chr1	17012653	1	3	45.72		pD19659	DEL	chr1	20296849	chr1	20296860	1	2	27.1956
pD26133	DEL	chr1	17018005	chr1	17018011	1	2	27.082		pI14819	INS	chr1	20297166	chr1	20297168	1	2	30.5935
ba28062	ITX	chr1	17019797	chr1	17019857	234	9	99		pD19660	DEL	chr1	20303108	chr1	20303119	1	3	40.7934
pD26134	DEL	chr1	17019943	chr1	17019945	1	2	27.082		pI14820	INS	chr1	20314119	chr1	20314124	8	4	44.3294
ba28063	DEL	chr1	17020153	chr1	17020445	150	5	95		pI14821	INS	chr1	20314152	chr1	20314153	11	3	27.8285
pI19576	INS	chr1	17026015	chr1	17026017	9	5	52.1175		pD19661	DEL	chr1	20316810	chr1	20316820	1	2	27.1956
pDI467	IDEL	chr1	17038362	chr1	17040031	1668	5	12		ba20640	DEL	chr1	20319528	chr1	20319705	154	10	99
pD26136	DEL	chr1	17053312	chr1	17053319	2	2	27.082		pI14822	INS	chr1	20321723	chr1	20321731	1	5	76.4838
pI19577	INS	chr1	17061028	chr1	17061035	24	3	4.17782		pI14823	INS	chr1	20323178	chr1	20323181	1	9	137.671
pI19578	INS	chr1	17063186	chr1	17063187	1	2	30.48		pI14824	INS	chr1	20323672	chr1	20323678	3	3	42.2779
pD26138	DEL	chr1	17073664	chr1	17073672	1	2	27.082		pI14825	INS	chr1	20327285	chr1	20327286	1	4	61.1871
pD26139	DEL	chr1	17087013	chr1	17087021	1	6	81.2461		pD19662	DEL	chr1	20331952	chr1	20331956	1	3	40.7934
pI19579	INS	chr1	17108775	chr1	17108776	6	2	24.4594		pI14826	INS	chr1	20333690	chr1	20333693	1	2	30.5935
ba42514	CTX	chr1	17108833	chr4	7167191	315	5	50		pI14827	INS	chr1	20344040	chr1	20344043	1	2	30.5935
pD26140	DEL	chr1	17110305	chr1	17110307	1	4	54.1641		pD19663	DEL	chr1	20344568	chr1	20344572	1	2	27.1956
pD26141	DEL	chr1	17127175	chr1	17127182	6	5	67.7051		ba23725	CTX	chr1	20372202	chr2	13737004	329	7	62
pI19580	INS	chr1	17133706	chr1	17133710	2	5	73.1896		pI14832	INS	chr1	20455613	chr1	20455622	1	2	30.5935
pI19581	INS	chr1	17133899	chr1	17133904	1	7	106.68		ba20659	DEL	chr1	20456517	chr1	20456932	478	16	99
pI19582	INS	chr1	17202687	chr1	17202689	2	3	43.9138		pI14834	INS	chr1	20671027	chr1	20671031	1	4	61.1871
pI19583	INS	chr1	17211070	chr1	17211071	1	3	45.72		pI14835	INS	chr1	20671520	chr1	20671534	2	2	29.3894
ba28084	DEL	chr1	17214236	chr1	17214724	404	7	99		pD19668	DEL	chr1	20671680	chr1	20671690	7	3	40.7934
pI19584	INS	chr1	17216158	chr1	17216160	1	2	30.48		pD19669	DEL	chr1	20683810	chr1	20683814	1	2	27.1956
pI19585	INS	chr1	17221008	chr1	17221011	2	2	29.2759		pD19670	DEL	chr1	20684564	chr1	20684570	1	2	27.1956
pI19586	INS	chr1	17221596	chr1	17221600	1	2	30.48		pI14836	INS	chr1	20685932	chr1	20685935	1	4	61.1871
pI19587	INS	chr1	17222958	chr1	17222962	3	5	70.1793		pD19671	DEL	chr1	20707301	chr1	20707304	1	2	27.1956
pI19588	INS	chr1	17223136	chr1	17223140	14	3	22.2396		pI14839	INS	chr1	20717023	chr1	20717026	1	3	45.8903
pI19589	INS	chr1	17223260	chr1	17223264	17	2	11.2141		pD19674	DEL	chr1	20729285	chr1	20729289	1	2	27.1956
ba28086	DEL	chr1	17224351	chr1	17224422	181	7	91		pI14840	INS	chr1	20729723	chr1	20729731	1	3	45.8903
pD26143	DEL	chr1	17226263	chr1	17226270	5	3	40.623		pD19675	DEL	chr1	20730962	chr1	20730964	1	2	27.1956
pI19590	INS	chr1	17226531	chr1	17226533	19	2	8.80581		pD19676	DEL	chr1	20731080	chr1	20731085	4	2	27.1956
pDI468	IDEL	chr1	17228436	chr1	17229458	1021	5	6		pD19677	DEL	chr1	20762499	chr1	20762501	1	7	95.1845
pD26144	DEL	chr1	17229948	chr1	17229951	1	3	40.623		pD19678	DEL	chr1	20763746	chr1	20763752	1	6	81.5868
pI19591	INS	chr1	17230001	chr1	17230005	1	4	60.9599		pI14842	INS	chr1	20763784	chr1	20763787	1	3	45.8903
pD26145	DEL	chr1	17231072	chr1	17231075	1	2	27.082		ba20663	ITX	chr1	20764615	chr1	20764857	3	7	99
pD26146	DEL	chr1	17250875	chr1	17250893	7	2	27.082		pI14843	INS	chr1	20768163	chr1	20768170	12	5	43.3705
pI19592	INS	chr1	17251515	chr1	17251518	1	4	60.9599		pI14845	INS	chr1	20768335	chr1	20768341	3	3	42.2779
pD26147	DEL	chr1	17253778	chr1	17253849	67	2	27.082		pI14846	INS	chr1	20773498	chr1	20773499	1	3	45.8903
ba28090	DEL	chr1	17254122	chr1	17254438	208	24	99		pD19679	DEL	chr1	20774915	chr1	20774919	1	7	95.1845
pI19593	INS	chr1	17256832	chr1	17256838	1	2	30.48		pD19680	DEL	chr1	20778079	chr1	20778081	1	2	27.1956
pD26148	DEL	chr1	17257969	chr1	17257979	1	3	40.623		pI14847	INS	chr1	20779113	chr1	20779114	9	3	31.4408
pI19594	INS	chr1	17264395	chr1	17264398	1	3	45.72		pD19681	DEL	chr1	20781097	chr1	20781109	2	2	27.1956
pD26149	DEL	chr1	17264672	chr1	17264677	3	5	67.7051		pI14848	INS	chr1	20784969	chr1	20784974	2	2	29.3894
pD26150	DEL	chr1	17266563	chr1	17266574	1	2	27.082		pD19682	DEL	chr1	20791692	chr1	20791695	1	6	81.5868
pI19595	INS	chr1	17268649	chr1	17268677	16	2	12.4182		pI14849	INS	chr1	20791881	chr1	20791886	1	5	76.4838
pD26151	DEL	chr1	17269150	chr1	17269155	2	3	40.623		pI14850	INS	chr1	20794677	chr1	20794678	1	4	61.1871
pI19596	INS	chr1	17271236	chr1	17271238	6	4	48.9187		pI14851	INS	chr1	20796454	chr1	20796455	1	9	137.671
pI19597	INS	chr1	17278136	chr1	17278140	7	2	23.2553		pD19683	DEL	chr1	20800217	chr1	20800236	8	2	27.1956
pD26152	DEL	chr1	17280294	chr1	17280299	1	4	54.1641		pI14852	INS	chr1	20800339	chr1	20800344	2	2	29.3894
pD26153	DEL	chr1	17281407	chr1	17281419	6	2	27.082		pI14853	INS	chr1	20801009	chr1	20801013	12	7	60.7187
pD26154	DEL	chr1	17283026	chr1	17283030	1	2	27.082		pI14854	INS	chr1	20801072	chr1	20801076	3	3	42.2779
ba42858	CTX	chr1	17286350	chr4	9696577	315	6	48		pD19684	DEL	chr1	20801192	chr1	20801224	22	2	27.1956
pI19598	INS	chr1	17287122	chr1	17287123	23	3	5.984		ba20665	DEL	chr1	20815614	chr1	20815865	195	5	59
ba42860	CTX	chr1	17287129	chr4	9697175	315	6	40		pD19685	DEL	chr1	20816847	chr1	20816849	1	4	54.3912
pI19599	INS	chr1	17295357	chr1	17295360	3	2	28.0717		pD19687	DEL	chr1	20913950	chr1	20913954	1	2	27.1956
pD26155	DEL	chr1	17295462	chr1	17295467	1	5	67.7051		ba20671	DEL	chr1	20914401	chr1	20914570	186	12	99
ba51103	CTX	chr1	17297864	chr6	364299	315	5	30		pD19689	DEL	chr1	20918690	chr1	20918695	2	5	67.989
pD26156	DEL	chr1	17311072	chr1	17311082	1	2	27.082		pD19690	DEL	chr1	20919975	chr1	20919982	1	4	54.3912
ba39930	CTX	chr1	17312950	chr3	29723372	315	6	54		pI14856	INS	chr1	20921318	chr1	20921323	5	2	25.777
pD26157	DEL	chr1	17342299	chr1	17342320	2	2	27.082		pD19692	DEL	chr1	20935049	chr1	20935064	2	2	27.1956
pD26158	DEL	chr1	17346101	chr1	17346107	2	3	40.623		pI14858	INS	chr1	20937253	chr1	20937257	1	2	30.5935
pI19600	INS	chr1	17346103	chr1	17346105	1	3	45.72		pD19693	DEL	chr1	20939569	chr1	20939575	2	3	40.7934
pI19601	INS	chr1	17348698	chr1	17348705	1	4	60.9599		pI14859	INS	chr1	20942963	chr1	20942966	2	4	58.7788
pI19602	INS	chr1	17349757	chr1	17349762	1	3	45.72		pD19694	DEL	chr1	20943946	chr1	20943950	1	4	54.3912
pD26159	DEL	chr1	17350337	chr1	17350342	1	3	40.623		pD19695	DEL	chr1	20943981	chr1	20943985	1	7	95.1845
pD26160	DEL	chr1	17353707	chr1	17353711	1	2	27.082		pI14860	INS	chr1	20944957	chr1	20944966	3	2	28.1853
pI19603	INS	chr1	17354079	chr1	17354083	2	2	29.2759		ba20675	DEL	chr1	20977754	chr1	20977879	86	7	99
pI19604	INS	chr1	17363761	chr1	17363762	4	3	40.3014		ba20676	DEL	chr1	20985271	chr1	20987833	2583	7	88
pD26161	DEL	chr1	17364415	chr1	17364427	5	2	27.082		ba40169	CTX	chr1	20986990	chr6	17668563	329	6	48
ba28130	DEL	chr1	17366125	chr1	17371456	5414	7	85		pD19697	DEL	chr1	21019941	chr1	21019943	1	3	40.7934
pD26162	DEL	chr1	17372051	chr1	17372080	13	2	27.082		ba20697	DEL	chr1	21020159	chr1	21020840	706	12	99
pI19605	INS	chr1	17375292	chr1	17375307	6	3	36.6891		pD19699	DEL	chr1	21263084	chr1	21263087	1	2	27.1956
pD26163	DEL	chr1	17377370	chr1	17377419	48	4	54.1641		pI14865	INS	chr1	21313230	chr1	21313232	2	3	44.0841
pD26164	DEL	chr1	17377651	chr1	17377658	1	4	54.1641		pI14866	INS	chr1	21318624	chr1	21318630	1	2	30.5935
pI19606	INS	chr1	17378290	chr1	17378293	2	6	87.8276		pD19701	DEL	chr1	21325670	chr1	21325684	3	2	27.1956
pD26165	DEL	chr1	17378590	chr1	17378595	1	2	27.082		pI14867	INS	chr1	21326053	chr1	21326054	10	3	29.6347
pD26166	DEL	chr1	17378953	chr1	17378971	6	2	27.082		pD19702	DEL	chr1	21327693	chr1	21327696	1	2	27.1956
pI19607	INS	chr1	17384318	chr1	17384324	1	4	60.9599		pI14868	INS	chr1	21338710	chr1	21338717	1	2	30.5935
pI19608	INS	chr1	17389419	chr1	17389432	6	2	24.4594		pD19703	DEL	chr1	21339503	chr1	21339510	3	2	27.1956
pI19609	INS	chr1	17389601	chr1	17389603	1	2	30.48		pD19704	DEL	chr1	21371938	chr1	21371944	1	2	27.1956
pI19610	INS	chr1	17401091	chr1	17401106	1	2	30.48		pD19705	DEL	chr1	21422168	chr1	21422173	1	2	27.1956
pI19611	INS	chr1	17401131	chr1	17401147	22	2	5.19345		pD19706	DEL	chr1	21422386	chr1	21422390	1	5	67.989
pI19612	INS	chr1	17407835	chr1	17407837	1	2	30.48		pD19707	DEL	chr1	21431661	chr1	21431673	10	2	27.1956
pI19613	INS	chr1	17440432	chr1	17440435	1	3	45.72		pI14869	INS	chr1	21437227	chr1	21437231	3	5	70.4632
pD26168	DEL	chr1	17442076	chr1	17442182	102	11	140.807		ba20702	DEL	chr1	21472338	chr1	21472480	150	15	99
pD26169	DEL	chr1	17460168	chr1	17460177	6	2	27.082		pD19708	DEL	chr1	21478296	chr1	21478306	8	3	40.7934
pD26170	DEL	chr1	17476575	chr1	17476583	1	3	40.623		pD19709	DEL	chr1	21482109	chr1	21482113	1	4	54.3912
pD26171	DEL	chr1	17491023	chr1	17491036	8	2	27.082		pI14870	INS	chr1	21485873	chr1	21485883	6	5	61.4323
pI19615	INS	chr1	17515568	chr1	17515569	1	4	60.9599		pI14871	INS	chr1	21487610	chr1	21487612	2	2	29.3894
pD26172	DEL	chr1	17516426	chr1	17516428	1	4	54.1641		ba20708	DEL	chr1	21500896	chr1	21501364	95	10	99
pD26173	DEL	chr1	17516458	chr1	17516462	1	2	27.082		pD19712	DEL	chr1	21501319	chr1	21501325	1	3	40.7934
pI19616	INS	chr1	17523560	chr1	17523571	1	4	60.9599		pI14874	INS	chr1	21503534	chr1	21503535	1	2	30.5935
pI19617	INS	chr1	17527509	chr1	17527519	2	2	29.2759		pD19713	DEL	chr1	21503732	chr1	21503805	59	2	27.1956
pI19618	INS	chr1	17528438	chr1	17528443	1	4	60.9599		pD19715	DEL	chr1	21513840	chr1	21513845	1	2	27.1956
pI19619	INS	chr1	17541281	chr1	17541283	1	4	60.9599		pI14875	INS	chr1	21517540	chr1	21517541	1	2	30.5935
pD26174	DEL	chr1	17563915	chr1	17563921	4	4	54.1641		pD19716	DEL	chr1	21518368	chr1	21518373	1	7	95.1845
pI19621	INS	chr1	17564334	chr1	17564342	11	8	73.7551		ba30623	CTX	chr1	21521755	chr3	38209457	329	27	99
pI19622	INS	chr1	17565664	chr1	17565674	1	4	60.9599		pI14876	INS	chr1	21529949	chr1	21529959	1	3	45.8903
ba28165	DEL	chr1	17565859	chr1	17565946	142	21	99		pD19717	DEL	chr1	21543495	chr1	21543499	1	2	27.1956
pI19624	INS	chr1	17574882	chr1	17574889	2	4	58.5517		pD19718	DEL	chr1	21544898	chr1	21544904	1	2	27.1956
pD26177	DEL	chr1	17575389	chr1	17575391	1	2	27.082		pD19719	DEL	chr1	21546897	chr1	21546907	1	2	27.1956
pI19625	INS	chr1	17576684	chr1	17576692	2	2	29.2759		pD19720	DEL	chr1	21547718	chr1	21547726	1	2	27.1956
pI19626	INS	chr1	17585333	chr1	17585334	3	2	28.0717		pI14877	INS	chr1	21548949	chr1	21548958	2	3	44.0841
pI19627	INS	chr1	17586901	chr1	17586902	4	2	26.8676		pD19721	DEL	chr1	21549471	chr1	21549473	1	3	40.7934
pI19628	INS	chr1	17589241	chr1	17589243	2	3	43.9138		pD19722	DEL	chr1	21555172	chr1	21555182	7	2	27.1956
ba28171	INS	chr1	17591412	chr1	17591432	179	5	84		pI14878	INS	chr1	21568966	chr1	21568975	9	4	41.9211
pD26178	DEL	chr1	17592520	chr1	17592531	3	2	27.082		ba20712	ITX	chr1	21569535	chr1	21569699	288	7	99
pI19629	INS	chr1	17593033	chr1	17593034	9	2	20.847		pD19723	DEL	chr1	21571589	chr1	21571593	1	2	27.1956
pD26179	DEL	chr1	17598413	chr1	17598416	1	5	67.7051		pI14879	INS	chr1	21573792	chr1	21573795	1	4	61.1871
pD26180	DEL	chr1	17606340	chr1	17606343	1	2	27.082		ba20715	DEL	chr1	21574824	chr1	21575020	217	19	99
pI19630	INS	chr1	17608931	chr1	17608934	1	2	30.48		pD19724	DEL	chr1	21577729	chr1	21577745	15	5	67.989
pD26181	DEL	chr1	17630295	chr1	17630301	4	7	94.7871		pD19726	DEL	chr1	21622888	chr1	21622896	6	3	40.7934
pD26182	DEL	chr1	17632707	chr1	17632726	17	4	54.1641		pI14883	INS	chr1	21633205	chr1	21633207	1	2	30.5935
pI19631	INS	chr1	17647724	chr1	17647731	3	4	56.1435		ba26155	CTX	chr1	21636360	chr2	38805629	329	6	38
pI19632	INS	chr1	17649038	chr1	17649044	4	2	26.8676		pI14885	INS	chr1	21657722	chr1	21657723	1	3	45.8903
pD26183	DEL	chr1	17649200	chr1	17649218	15	2	27.082		pD19727	DEL	chr1	21661958	chr1	21661962	1	2	27.1956
pD26184	DEL	chr1	17650076	chr1	17650107	29	6	81.2461		pI14886	INS	chr1	21679602	chr1	21679608	1	2	30.5935
pD26185	DEL	chr1	17651036	chr1	17651048	1	3	40.623		pD19728	DEL	chr1	21682079	chr1	21682104	18	2	27.1956
pI19633	INS	chr1	17652280	chr1	17652284	2	2	29.2759		pI14887	INS	chr1	21708523	chr1	21708528	16	2	12.5317
pD26188	DEL	chr1	17679349	chr1	17679352	1	2	27.082		pD19729	DEL	chr1	21715987	chr1	21715999	6	2	27.1956
pD26189	DEL	chr1	17684609	chr1	17684626	3	2	27.082		pD19730	DEL	chr1	21716341	chr1	21716347	1	2	27.1956
pD26190	DEL	chr1	17686177	chr1	17686185	1	2	27.082		ba20737	DEL	chr1	21722620	chr1	21723458	874	7	91
ba28180	DEL	chr1	17688096	chr1	17689991	1899	6	88		pI14888	INS	chr1	21724444	chr1	21724447	1	9	137.671
pD26191	DEL	chr1	17690283	chr1	17690288	1	2	27.082		pI14889	INS	chr1	21724501	chr1	21724504	1	2	30.5935
pI19634	INS	chr1	17698543	chr1	17698546	1	2	30.48		pD19731	DEL	chr1	21725783	chr1	21725788	1	3	40.7934
pD26192	DEL	chr1	17707644	chr1	17707647	1	2	27.082		pD19732	DEL	chr1	21727022	chr1	21727026	1	5	67.989
pI19635	INS	chr1	17708449	chr1	17708452	5	2	25.6635		pD19733	DEL	chr1	21729952	chr1	21729957	1	2	27.1956
pD26193	DEL	chr1	17712806	chr1	17712859	48	3	40.623		pD19734	DEL	chr1	21735561	chr1	21735566	2	3	40.7934
pI19636	INS	chr1	17713068	chr1	17713072	4	4	53.7352		pD19735	DEL	chr1	21743596	chr1	21743615	17	2	27.1956
pI19637	INS	chr1	17714244	chr1	17714247	3	4	56.1435		ba20738	DEL	chr1	21744977	chr1	21745124	166	7	99
pI19638	INS	chr1	17714783	chr1	17714792	1	2	30.48		pD19736	DEL	chr1	21745096	chr1	21745252	155	2	25.7149
pD26194	DEL	chr1	17715917	chr1	17715923	1	5	67.7051		pD19737	DEL	chr1	21750458	chr1	21750466	7	6	81.5868
pD26195	DEL	chr1	17718476	chr1	17718478	1	2	27.082		pI14890	INS	chr1	21759808	chr1	21759813	1	5	76.4838
pI19639	INS	chr1	17720812	chr1	17720820	1	3	45.72		pD19738	DEL	chr1	21774086	chr1	21774094	5	2	27.1956
pI19640	INS	chr1	17724935	chr1	17724936	1	11	167.64		pI14891	INS	chr1	21774396	chr1	21774397	1	5	76.4838
pI19641	INS	chr1	17728472	chr1	17728477	1	2	30.48		ba48982	CTX	chr1	21787610	chr8	24469867	329	10	99
pD26196	DEL	chr1	17729158	chr1	17729162	2	3	40.623		pD19739	DEL	chr1	21789946	chr1	21789948	1	3	40.7934
pI19643	INS	chr1	17729606	chr1	17729608	15	10	68.1115		pD19740	DEL	chr1	21791722	chr1	21791921	190	2	25.7149
pI19644	INS	chr1	17729891	chr1	17729892	3	3	42.1076		pI14893	INS	chr1	21791912	chr1	21791914	1	2	30.5935
pD26197	DEL	chr1	17731191	chr1	17731225	14	2	27.082		pI14894	INS	chr1	21793012	chr1	21793017	2	2	29.3894
pI19645	INS	chr1	17731613	chr1	17731614	3	3	42.1076		pD19741	DEL	chr1	21802616	chr1	21802621	2	2	27.1956
pD26198	DEL	chr1	17734999	chr1	17735009	7	3	40.623		pD19742	DEL	chr1	21806625	chr1	21806627	1	2	27.1956
pI19646	INS	chr1	17736458	chr1	17736459	4	3	40.3014		pD19743	DEL	chr1	21807513	chr1	21807515	1	2	27.1956
pD26199	DEL	chr1	17736652	chr1	17736655	1	2	27.082		pD19745	DEL	chr1	21833902	chr1	21834069	157	2	25.7149
pD26200	DEL	chr1	17736714	chr1	17736723	1	2	27.082		pD19746	DEL	chr1	21834197	chr1	21834199	1	2	27.1956
pD26201	DEL	chr1	17737033	chr1	17737037	1	2	27.082		pI14896	INS	chr1	21845306	chr1	21845310	1	6	91.7806
pI19647	INS	chr1	17744194	chr1	17744198	1	4	60.9599		pI14897	INS	chr1	21862114	chr1	21862117	2	2	29.3894
pD26202	DEL	chr1	17745102	chr1	17745112	1	4	54.1641		pD19748	DEL	chr1	21862905	chr1	21862909	1	2	27.1956
pD26203	DEL	chr1	17745640	chr1	17745649	1	2	27.082		pD19749	DEL	chr1	21863490	chr1	21863502	9	3	40.7934
pI19648	INS	chr1	17745930	chr1	17745932	1	2	30.48		pI14898	INS	chr1	21864384	chr1	21864386	1	3	45.8903
pI19649	INS	chr1	17750085	chr1	17750091	1	2	30.48		pI14899	INS	chr1	21890401	chr1	21890406	1	2	30.5935
pD26204	DEL	chr1	17755069	chr1	17755071	1	4	54.1641		pD19750	DEL	chr1	21890520	chr1	21890524	1	3	40.7934
pD26205	DEL	chr1	17756832	chr1	17756839	1	2	27.082		pI14900	INS	chr1	21892011	chr1	21892016	1	3	45.8903
pD26206	DEL	chr1	17757315	chr1	17757317	1	2	27.082		pD19751	DEL	chr1	21908296	chr1	21908329	31	3	40.7934
pD26207	DEL	chr1	17758794	chr1	17758800	1	3	40.623		pD19752	DEL	chr1	21929936	chr1	21929942	1	3	40.7934
pD26208	DEL	chr1	17759035	chr1	17759040	2	2	27.082		pI14902	INS	chr1	21932981	chr1	21932982	1	4	61.1871
pD26209	DEL	chr1	17759267	chr1	17759271	3	4	54.1641		pI14904	INS	chr1	21964431	chr1	21964435	3	3	42.2779
pI19650	INS	chr1	17759565	chr1	17759566	1	2	30.48		pD19754	DEL	chr1	21965619	chr1	21965623	1	3	40.7934
pD26210	DEL	chr1	17759785	chr1	17759791	1	4	54.1641		pD19755	DEL	chr1	21965703	chr1	21965707	1	5	67.989
pI19651	INS	chr1	17761897	chr1	17761903	6	2	24.4594		pI14905	INS	chr1	21965957	chr1	21965958	2	4	58.7788
pI19652	INS	chr1	17762794	chr1	17762796	3	2	28.0717		pD19756	DEL	chr1	21975810	chr1	21975814	1	3	40.7934
pD26211	DEL	chr1	17770911	chr1	17770918	1	5	67.7051		pI14906	INS	chr1	21981906	chr1	21981914	1	2	30.5935
pD26212	DEL	chr1	17775390	chr1	17775395	3	3	40.623		ba20745	DEL	chr1	21981995	chr1	21982474	79	12	99
pD26213	DEL	chr1	17777243	chr1	17777247	2	2	27.082		pD19758	DEL	chr1	21982633	chr1	21982640	1	2	27.1956
pD26214	DEL	chr1	17777417	chr1	17777426	1	2	27.082		pI14907	INS	chr1	21986791	chr1	21986793	1	2	30.5935
pI19653	INS	chr1	17777695	chr1	17777696	5	3	38.4952		pI14908	INS	chr1	21986877	chr1	21986886	1	2	30.5935
pI19654	INS	chr1	17794432	chr1	17794435	1	3	45.72		pD19759	DEL	chr1	21987293	chr1	21987295	1	3	40.7934
pI19655	INS	chr1	17797666	chr1	17797672	4	2	26.8676		pD19760	DEL	chr1	21987904	chr1	21987950	44	3	40.7934
pI19656	INS	chr1	17798133	chr1	17798142	2	4	58.5517		pI14909	INS	chr1	21988743	chr1	21988753	5	2	25.777
pD26215	DEL	chr1	17801924	chr1	17801935	4	4	54.1641		pI14910	INS	chr1	21989619	chr1	21989629	1	5	76.4838
pI19657	INS	chr1	17802612	chr1	17802616	4	2	26.8676		pD19761	DEL	chr1	22001203	chr1	22001208	1	5	67.989
pI19658	INS	chr1	17807817	chr1	17807819	1	2	30.48		pI14911	INS	chr1	22001772	chr1	22001774	1	3	45.8903
ba61830	CTX	chr1	17810934	chr8	7210538	315	6	67		pD19762	DEL	chr1	22003151	chr1	22003160	4	3	40.7934
pI19659	INS	chr1	17813682	chr1	17813684	1	3	45.72		pI14912	INS	chr1	22025916	chr1	22025917	1	2	30.5935
pI19660	INS	chr1	17815128	chr1	17815131	1	2	30.48		pD19765	DEL	chr1	22053378	chr1	22053385	1	3	40.7934
pD26216	DEL	chr1	17817248	chr1	17817255	4	2	27.082		pI14915	INS	chr1	22057357	chr1	22057360	3	2	28.1853
pD26217	DEL	chr1	17817503	chr1	17817516	1	2	27.082		ba46969	CTX	chr1	22059352	chr8	7933858	329	13	99
pD26218	DEL	chr1	17818424	chr1	17818428	1	5	67.7051		ba20778	DEL	chr1	22095448	chr1	22095908	73	6	69
pI19661	INS	chr1	17818908	chr1	17818909	1	2	30.48		pI14916	INS	chr1	22101359	chr1	22101363	1	2	30.5935
ba28201	DEL	chr1	17820984	chr1	17821172	192	7	99		pI14917	INS	chr1	22110464	chr1	22110465	1	2	30.5935
pD26219	DEL	chr1	17825087	chr1	17825090	1	4	54.1641		pD19766	DEL	chr1	22113835	chr1	22113858	17	6	81.5868
pI19662	INS	chr1	17825242	chr1	17825249	1	3	45.72		pI14918	INS	chr1	22126191	chr1	22126194	2	4	58.7788
pI19663	INS	chr1	17832126	chr1	17832128	1	2	30.48		pD19767	DEL	chr1	22134394	chr1	22134400	1	2	27.1956
pD26220	DEL	chr1	17832499	chr1	17832503	1	2	27.082		pD19769	DEL	chr1	22143998	chr1	22144054	52	2	27.1956
ba28203	DEL	chr1	17836191	chr1	17836591	390	14	99		pD19770	DEL	chr1	22146544	chr1	22146549	1	3	40.7934
pD26222	DEL	chr1	17842765	chr1	17842768	1	5	67.7051		pI14919	INS	chr1	22170609	chr1	22170618	2	3	44.0841
pD26223	DEL	chr1	17844580	chr1	17844591	2	3	40.623		pD19771	DEL	chr1	22173876	chr1	22173884	3	3	40.7934
pD26224	DEL	chr1	17847291	chr1	17847322	20	2	27.082		pI14920	INS	chr1	22180552	chr1	22180554	1	2	30.5935
ba28207	DEL	chr1	17861954	chr1	17867474	5456	5	74		pD19772	DEL	chr1	22180932	chr1	22180941	4	3	40.7934
pD26225	DEL	chr1	17863879	chr1	17863883	1	4	54.1641		pD19773	DEL	chr1	22185417	chr1	22185419	1	2	27.1956
ba28209	DEL	chr1	17864208	chr1	17864326	118	6	78		pD19774	DEL	chr1	22188422	chr1	22188424	1	2	27.1956
pD26227	DEL	chr1	17864744	chr1	17864754	1	5	67.7051		pI14921	INS	chr1	22220509	chr1	22220515	1	2	30.5935
pI19664	INS	chr1	17868015	chr1	17868016	12	2	17.2347		pI14922	INS	chr1	22233705	chr1	22233714	1	2	30.5935
pI19665	INS	chr1	17868632	chr1	17868648	3	3	42.1076		pD19775	DEL	chr1	22246685	chr1	22246695	6	2	27.1956
pI19666	INS	chr1	17870328	chr1	17870331	1	5	76.1999		ba20786	DEL	chr1	22246697	chr1	22247460	684	10	99
pD26228	DEL	chr1	17870660	chr1	17870667	1	2	27.082		ba20787	DEL	chr1	22252228	chr1	22252341	150	7	93
pD26229	DEL	chr1	17873276	chr1	17873285	1	2	27.082		pI14923	INS	chr1	22255021	chr1	22255025	1	3	45.8903
pD26230	DEL	chr1	17874594	chr1	17874621	25	5	67.7051		pD19776	DEL	chr1	22255962	chr1	22255975	7	2	27.1956
pI19667	INS	chr1	17878889	chr1	17878893	1	3	45.72		pI14924	INS	chr1	22261669	chr1	22261670	4	3	40.4717
pI19668	INS	chr1	17879571	chr1	17879575	2	3	43.9138		pI14925	INS	chr1	22267696	chr1	22267701	8	3	33.247
pD26231	DEL	chr1	17881876	chr1	17881921	42	2	27.082		pD19777	DEL	chr1	22268991	chr1	22268996	2	2	27.1956
pI19669	INS	chr1	17883712	chr1	17883713	2	7	102.465		pD19778	DEL	chr1	22269885	chr1	22269891	1	2	27.1956
pD26232	DEL	chr1	17889410	chr1	17889417	1	2	27.082		pD19779	DEL	chr1	22270477	chr1	22270480	1	3	40.7934
pD26233	DEL	chr1	17893321	chr1	17893325	3	3	40.623		pD19780	DEL	chr1	22271872	chr1	22271879	1	2	27.1956
pI19670	INS	chr1	17893593	chr1	17893596	15	3	20.4334		pD19781	DEL	chr1	22273122	chr1	22273130	1	2	27.1956
pD26234	DEL	chr1	17893661	chr1	17893664	1	3	40.623		pD19782	DEL	chr1	22275095	chr1	22275099	1	2	27.1956
pI19671	INS	chr1	17893661	chr1	17893664	1	2	30.48		pD19783	DEL	chr1	22275887	chr1	22275890	1	2	27.1956
pD26235	DEL	chr1	17893854	chr1	17893857	2	4	54.1641		pD19784	DEL	chr1	22276170	chr1	22276174	1	4	54.3912
pD26236	DEL	chr1	17901238	chr1	17901241	1	2	27.082		pD19785	DEL	chr1	22277216	chr1	22277220	1	2	27.1956
pI19672	INS	chr1	17903619	chr1	17903632	12	3	25.852		pI14926	INS	chr1	22277328	chr1	22277332	1	2	30.5935
pD26237	DEL	chr1	17904134	chr1	17904142	1	2	27.082		pD19786	DEL	chr1	22278087	chr1	22278127	39	2	27.1956
ba28211	DEL	chr1	17907085	chr1	17907603	436	7	99		pI14927	INS	chr1	22290029	chr1	22290030	1	2	30.5935
pD26239	DEL	chr1	17916052	chr1	17916057	2	5	67.7051		pD19787	DEL	chr1	22294491	chr1	22294493	1	3	40.7934
pI19673	INS	chr1	17917007	chr1	17917011	6	3	36.6891		pD19788	DEL	chr1	22295006	chr1	22295010	2	2	27.1956
pD26240	DEL	chr1	17921291	chr1	17921299	1	2	27.082		pI14928	INS	chr1	22295632	chr1	22295633	2	2	29.3894
pD26241	DEL	chr1	17924083	chr1	17924093	7	2	27.082		pI14929	INS	chr1	22297520	chr1	22297523	1	6	91.7806
pI19674	INS	chr1	17924088	chr1	17924089	3	2	28.0717		pI14930	INS	chr1	22299246	chr1	22299251	12	5	43.3705
pD26242	DEL	chr1	17926412	chr1	17926414	1	2	27.082		ba37246	CTX	chr1	22299264	chr5	25872102	329	11	99
pI19675	INS	chr1	17927455	chr1	17927456	2	8	117.103		pI14931	INS	chr1	22330114	chr1	22330115	6	3	36.8594
pD26243	DEL	chr1	17930457	chr1	17930470	4	3	40.623		pI14932	INS	chr1	22331370	chr1	22331371	1	2	30.5935
pD26244	DEL	chr1	17932260	chr1	17932267	3	4	54.1641		ba25865	CTX	chr1	22333316	chr2	35731900	329	12	99
pI19676	INS	chr1	17933244	chr1	17933247	1	5	76.1999		pI14933	INS	chr1	22340655	chr1	22340658	3	5	70.4632
pI19677	INS	chr1	17936212	chr1	17936216	4	2	26.8676		ba20796	DEL	chr1	22341175	chr1	22346054	4975	7	87
pI19678	INS	chr1	17938185	chr1	17938188	1	2	30.48		ba24527	CTX	chr1	22353060	chr2	22975950	329	5	70
ba28234	DEL	chr1	17941185	chr1	17941321	156	5	59		pD19789	DEL	chr1	22359780	chr1	22359783	1	2	27.1956
pI19679	INS	chr1	17941880	chr1	17941885	1	3	45.72		pD19790	DEL	chr1	22377232	chr1	22377241	1	2	27.1956
ba28235	DEL	chr1	17945050	chr1	17945291	220	5	66		pD19791	DEL	chr1	22379091	chr1	22379101	8	2	27.1956
pD26245	DEL	chr1	17960228	chr1	17960230	1	2	27.082		pD19792	DEL	chr1	22384291	chr1	22384295	1	5	67.989
pI19680	INS	chr1	17962640	chr1	17962645	2	2	29.2759		pI14934	INS	chr1	22396440	chr1	22396443	1	2	30.5935
ba28237	DEL	chr1	17963369	chr1	17965121	1732	8	99		pI14935	INS	chr1	22397186	chr1	22397190	1	4	61.1871
pD26246	DEL	chr1	17971752	chr1	17971756	1	2	27.082		pD19793	DEL	chr1	22404771	chr1	22404776	4	4	54.3912
pI19681	INS	chr1	17973039	chr1	17973041	1	3	45.72		pD19794	DEL	chr1	22408248	chr1	22408258	7	2	27.1956
pI19682	INS	chr1	17973691	chr1	17973693	1	6	91.4399		pD19795	DEL	chr1	22411601	chr1	22411607	2	2	27.1956
pI19683	INS	chr1	17974839	chr1	17974843	1	4	60.9599		pI14936	INS	chr1	22412980	chr1	22412989	1	2	30.5935
pD26247	DEL	chr1	17996150	chr1	17996160	9	2	27.082		pI14937	INS	chr1	22415349	chr1	22415352	3	3	42.2779
pD26248	DEL	chr1	17997323	chr1	17997337	13	7	94.7871		pI14938	INS	chr1	22416235	chr1	22416239	1	2	30.5935
pI19684	INS	chr1	17998181	chr1	17998182	5	2	25.6635		ba40364	CTX	chr1	22419182	chr6	19776041	329	7	61
pD26250	DEL	chr1	18032453	chr1	18032461	2	3	40.623		pI14939	INS	chr1	22419457	chr1	22419460	5	2	25.777
pD26251	DEL	chr1	18032567	chr1	18032573	3	2	27.082		pD19796	DEL	chr1	22419679	chr1	22419684	1	4	54.3912
pI19685	INS	chr1	18033355	chr1	18033358	1	2	30.48		pD19797	DEL	chr1	22424325	chr1	22424337	5	3	40.7934
pI19686	INS	chr1	18033898	chr1	18033900	2	2	29.2759		pD19798	DEL	chr1	22425759	chr1	22425765	1	2	27.1956
pD26252	DEL	chr1	18034075	chr1	18034085	2	3	40.623		pI14940	INS	chr1	22425901	chr1	22425903	1	2	30.5935
pI19687	INS	chr1	18034077	chr1	18034084	14	2	14.8264		pD19799	DEL	chr1	22431937	chr1	22431942	3	2	27.1956
pD26253	DEL	chr1	18037129	chr1	18037132	1	2	27.082		ba20812	DEL	chr1	22435836	chr1	22435930	92	6	76
pD26254	DEL	chr1	18037784	chr1	18037821	36	3	40.623		pI14941	INS	chr1	22446676	chr1	22446677	3	2	28.1853
ba28242	DEL	chr1	18037887	chr1	18038580	727	13	99		pI14942	INS	chr1	22454300	chr1	22454305	1	3	45.8903
pI19688	INS	chr1	18039768	chr1	18039771	2	2	29.2759		pD19802	DEL	chr1	22473355	chr1	22473362	1	2	27.1956
pD26255	DEL	chr1	18042647	chr1	18042652	2	2	27.082		ba38639	CTX	chr1	22477061	chr6	2855484	329	8	82
pI19689	INS	chr1	18044670	chr1	18044685	2	2	29.2759		pI14943	INS	chr1	22481459	chr1	22481460	1	2	30.5935
pI19690	INS	chr1	18045324	chr1	18045329	1	2	30.48		ba20800	DEL	chr1	22481989	chr1	22483119	1051	8	99
pI19691	INS	chr1	18046688	chr1	18046689	1	3	45.72		pD19803	DEL	chr1	22482992	chr1	22483117	123	6	77.1446
pD26256	DEL	chr1	18046848	chr1	18046851	1	2	27.082		pI14944	INS	chr1	22484315	chr1	22484319	3	3	42.2779
pD26257	DEL	chr1	18052576	chr1	18052588	10	5	67.7051		pI14945	INS	chr1	22484845	chr1	22484853	7	2	23.3688
ba28244	DEL	chr1	18055543	chr1	18055736	180	10	99		pD19804	DEL	chr1	22493906	chr1	22493943	34	2	27.1956
ba28245	INS	chr1	18056198	chr1	18056227	168	5	82		pI14946	INS	chr1	22495021	chr1	22495040	16	3	18.7976
pI19692	INS	chr1	18057807	chr1	18057811	1	2	30.48		pD19805	DEL	chr1	22499573	chr1	22499579	2	2	27.1956
pD26258	DEL	chr1	18059200	chr1	18059223	14	2	27.082		pD19806	DEL	chr1	22499899	chr1	22499902	1	2	27.1956
ba28227	DEL	chr1	18059659	chr1	18060404	893	6	74		pD19807	DEL	chr1	22504686	chr1	22504691	1	4	54.3912
pD26259	DEL	chr1	18062899	chr1	18062912	6	2	27.082		ba20822	DEL	chr1	22507936	chr1	22508024	79	7	94
ba45624	ITX	chr1	18062988	chr5	1118678	222	6	75		pD19808	DEL	chr1	22509365	chr1	22509370	2	2	27.1956
pI19693	INS	chr1	18065961	chr1	18065969	1	2	30.48		pI14947	INS	chr1	22510872	chr1	22510873	1	2	30.5935
pD26260	DEL	chr1	18082793	chr1	18082796	1	2	27.082		pD19809	DEL	chr1	22511172	chr1	22511179	3	3	40.7934
pI19694	INS	chr1	18085289	chr1	18085297	1	3	45.72		pD19810	DEL	chr1	22511291	chr1	22511300	4	4	54.3912
pI19695	INS	chr1	18085374	chr1	18085383	1	2	30.48		ba50909	CTX	chr1	22512769	chr9	2544443	329	8	53
pD26261	DEL	chr1	18085519	chr1	18085522	1	4	54.1641		pD19811	DEL	chr1	22514128	chr1	22514140	2	2	27.1956
pD26262	DEL	chr1	18085546	chr1	18085550	1	2	27.082		pI14948	INS	chr1	22519309	chr1	22519316	1	2	30.5935
pD26263	DEL	chr1	18086444	chr1	18086446	1	3	40.623		ba20823	DEL	chr1	22521743	chr1	22521861	269	11	99
pI19696	INS	chr1	18089744	chr1	18089750	5	7	89.8222		pD19812	DEL	chr1	22522721	chr1	22522729	7	2	27.1956
pD26264	DEL	chr1	18093726	chr1	18093732	1	6	81.2461		pI14949	INS	chr1	22524023	chr1	22524024	2	6	88.1682
pI19697	INS	chr1	18096556	chr1	18096559	1	3	45.72		pI14950	INS	chr1	22524458	chr1	22524469	1	2	30.5935
pI19698	INS	chr1	18096631	chr1	18096632	1	4	60.9599		pI14951	INS	chr1	22528133	chr1	22528135	5	2	25.777
pI19699	INS	chr1	18098061	chr1	18098064	2	2	29.2759		pI14952	INS	chr1	22528978	chr1	22528979	6	4	49.1459
pI19700	INS	chr1	18098211	chr1	18098213	1	3	45.72		pI14953	INS	chr1	22535186	chr1	22535203	7	4	46.7376
pD26265	DEL	chr1	18099631	chr1	18099649	14	2	27.082		pD19813	DEL	chr1	22550947	chr1	22550951	1	2	27.1956
pD26266	DEL	chr1	18100042	chr1	18100048	1	2	27.082		pI14954	INS	chr1	22560801	chr1	22560806	1	3	45.8903
pI19701	INS	chr1	18103269	chr1	18103271	1	4	60.9599		pD19814	DEL	chr1	22562404	chr1	22562416	10	7	95.1845
pI19702	INS	chr1	18106002	chr1	18106005	2	3	43.9138		pI14955	INS	chr1	22563709	chr1	22563710	1	2	30.5935
pI19703	INS	chr1	18106038	chr1	18106042	1	2	30.48		pD19815	DEL	chr1	22566152	chr1	22566158	1	3	40.7934
pD26267	DEL	chr1	18107814	chr1	18107827	6	2	27.082		pD19816	DEL	chr1	22567569	chr1	22567572	2	2	27.1956
pD26268	DEL	chr1	18110904	chr1	18110914	1	4	54.1641		pI14956	INS	chr1	22567706	chr1	22567709	4	4	53.9623
pI19704	INS	chr1	18115609	chr1	18115611	11	2	18.4388		pI14957	INS	chr1	22574883	chr1	22574887	1	2	30.5935
pI19705	INS	chr1	18121386	chr1	18121389	3	2	28.0717		pD19817	DEL	chr1	22599101	chr1	22599133	31	2	27.1956
pD26269	DEL	chr1	18123904	chr1	18123910	5	4	54.1641		pD19818	DEL	chr1	22614430	chr1	22614432	1	2	27.1956
pD26270	DEL	chr1	18140982	chr1	18140989	2	2	27.082		ba20826	INS	chr1	22615995	chr1	22616108	94	8	99
pD26271	DEL	chr1	18142495	chr1	18142502	3	2	27.082		ba20827	DEL	chr1	22619391	chr1	22619944	593	7	90
pI19706	INS	chr1	18142654	chr1	18142661	5	2	25.6635		pD19821	DEL	chr1	22636063	chr1	22636066	1	3	40.7934
pI19707	INS	chr1	18143971	chr1	18143976	1	2	30.48		pD19822	DEL	chr1	22638120	chr1	22638125	2	3	40.7934
pI19708	INS	chr1	18151034	chr1	18151037	1	2	30.48		pD19823	DEL	chr1	22638996	chr1	22639005	1	5	67.989
pD26272	DEL	chr1	18154053	chr1	18154058	3	2	27.082		pI14958	INS	chr1	22645048	chr1	22645055	1	5	76.4838
pD26273	DEL	chr1	18156214	chr1	18156228	2	2	27.082		pD19824	DEL	chr1	22646207	chr1	22646211	1	3	40.7934
pD26274	DEL	chr1	18156258	chr1	18156270	3	3	40.623		pD19825	DEL	chr1	22648077	chr1	22648089	11	2	27.1956
pI19710	INS	chr1	18166785	chr1	18166795	1	2	30.48		pD19826	DEL	chr1	22649983	chr1	22649985	1	2	27.1956
pD26276	DEL	chr1	18168932	chr1	18168945	12	2	27.082		pI14959	INS	chr1	22657147	chr1	22657156	1	3	45.8903
pI19711	INS	chr1	18169548	chr1	18169557	1	2	30.48		ba20851	DEL	chr1	22659804	chr1	22660104	185	9	99
pD26277	DEL	chr1	18173133	chr1	18173138	1	2	27.082		pD19827	DEL	chr1	22660563	chr1	22660567	1	2	27.1956
pD26278	DEL	chr1	18173437	chr1	18173441	1	2	27.082		pI14960	INS	chr1	22660752	chr1	22660754	4	2	26.9812
pI19712	INS	chr1	18175587	chr1	18175589	1	2	30.48		pI14961	INS	chr1	22668517	chr1	22668521	1	2	30.5935
pD26279	DEL	chr1	18176878	chr1	18176883	1	3	40.623		pI14962	INS	chr1	22703877	chr1	22703878	1	2	30.5935
ba28279	DEL	chr1	18177267	chr1	18180041	2656	8	99		pI14963	INS	chr1	22709164	chr1	22709167	1	4	61.1871
pI19713	INS	chr1	18177352	chr1	18177354	2	4	58.5517		pD19828	DEL	chr1	22744184	chr1	22744189	2	2	27.1956
pDI469	IDEL	chr1	18177353	chr1	18180018	2664	3	4		pI14965	INS	chr1	22744614	chr1	22744616	4	5	67.4529
pD26280	DEL	chr1	18180886	chr1	18180895	8	4	54.1641		pD19829	DEL	chr1	22772078	chr1	22772083	1	2	27.1956
pD26281	DEL	chr1	18199073	chr1	18199088	2	3	40.623		pD19830	DEL	chr1	22772120	chr1	22772128	1	2	27.1956
ba33338	CTX	chr1	18212981	chr2	20681068	315	5	62		pI14966	INS	chr1	22776049	chr1	22776051	3	3	42.2779
pI19717	INS	chr1	18214740	chr1	18214753	1	4	60.9599		pI14967	INS	chr1	22799983	chr1	22799984	6	2	24.5729
pD26284	DEL	chr1	18232022	chr1	18232026	1	2	27.082		pI14968	INS	chr1	22805230	chr1	22805234	4	2	26.9812
pI19718	INS	chr1	18249842	chr1	18249843	3	3	42.1076		pI14969	INS	chr1	22810543	chr1	22810545	2	2	29.3894
pD26286	DEL	chr1	18250908	chr1	18250916	1	2	27.082		pI14970	INS	chr1	22841750	chr1	22841751	1	3	45.8903
pD26287	DEL	chr1	18259954	chr1	18259956	1	3	40.623		pI14972	INS	chr1	22843034	chr1	22843035	1	2	30.5935
pD26288	DEL	chr1	18264690	chr1	18264702	2	2	27.082		pI14973	INS	chr1	22845482	chr1	22845485	1	5	76.4838
pD26289	DEL	chr1	18266464	chr1	18266481	14	3	40.623		pI14974	INS	chr1	22846906	chr1	22846913	1	3	45.8903
pD26293	DEL	chr1	18290989	chr1	18291773	780	4	51.2026		pD19831	DEL	chr1	22848295	chr1	22848298	1	3	40.7934
pD26294	DEL	chr1	18307034	chr1	18307041	1	3	40.623		pD19832	DEL	chr1	22848618	chr1	22848627	4	3	40.7934
ba28285	DEL	chr1	18307561	chr1	18308603	1080	21	99		pI14975	INS	chr1	22848724	chr1	22848726	1	2	30.5935
pI19720	INS	chr1	18309215	chr1	18309234	23	2	3.98933		pI14976	INS	chr1	22852966	chr1	22852970	1	2	30.5935
pD26296	DEL	chr1	18311108	chr1	18311116	6	3	40.623		pI14977	INS	chr1	22854999	chr1	22855010	1	2	30.5935
pI19721	INS	chr1	18324179	chr1	18324186	1	2	30.48		pD19833	DEL	chr1	22871720	chr1	22871726	1	2	27.1956
pD26297	DEL	chr1	18324349	chr1	18324360	2	6	81.2461		ba20856	DEL	chr1	22878573	chr1	22879023	101	10	99
pI19722	INS	chr1	18324839	chr1	18324849	4	2	26.8676		pI14978	INS	chr1	22889528	chr1	22889535	1	2	30.5935
pI19723	INS	chr1	18328246	chr1	18328247	1	8	121.92		pD19834	DEL	chr1	22890330	chr1	22890333	1	3	40.7934
pD26299	DEL	chr1	18345488	chr1	18345493	1	2	27.082		pD19835	DEL	chr1	22891114	chr1	22891121	1	2	27.1956
pD26300	DEL	chr1	18348090	chr1	18348093	1	4	54.1641		ba20857	DEL	chr1	22892433	chr1	22892566	342	6	61
pD26301	DEL	chr1	18350160	chr1	18350175	2	3	40.623		pI14979	INS	chr1	22901400	chr1	22901406	1	2	30.5935
pD26302	DEL	chr1	18356067	chr1	18356071	2	4	54.1641		ba20858	DEL	chr1	22902689	chr1	22902904	159	7	99
pI19725	INS	chr1	18356072	chr1	18356075	2	2	29.2759		pI14980	INS	chr1	22905132	chr1	22905145	6	2	24.5729
pD26303	DEL	chr1	18356847	chr1	18357182	330	2	25.6013		ba20859	DEL	chr1	22906906	chr1	22907269	369	5	63
pI19726	INS	chr1	18362580	chr1	18362583	1	7	106.68		pI14981	INS	chr1	22914509	chr1	22914512	1	3	45.8903
pI19727	INS	chr1	18363064	chr1	18363067	1	2	30.48		pI14982	INS	chr1	22922330	chr1	22922332	1	3	45.8903
pD26305	DEL	chr1	18375644	chr1	18375697	33	2	27.082		pD19836	DEL	chr1	22923608	chr1	22923612	1	6	81.5868
pD26306	DEL	chr1	18377044	chr1	18377047	1	2	27.082		pI14983	INS	chr1	22924603	chr1	22924611	15	2	13.7358
pI19728	INS	chr1	18379154	chr1	18379163	6	7	85.6078		pD19837	DEL	chr1	22946524	chr1	22946528	3	2	27.1956
pD26307	DEL	chr1	18379468	chr1	18379482	11	6	81.2461		pI14984	INS	chr1	22959159	chr1	22959163	1	2	30.5935
pD26308	DEL	chr1	18386344	chr1	18386351	4	2	27.082		pD19839	DEL	chr1	22959194	chr1	22959199	1	4	54.3912
pD26309	DEL	chr1	18386498	chr1	18386521	20	2	27.082		pD19840	DEL	chr1	22963076	chr1	22963080	1	3	40.7934
pD26310	DEL	chr1	18386714	chr1	18386718	1	3	40.623		pI14985	INS	chr1	22974403	chr1	22974404	3	4	56.3706
pD26311	DEL	chr1	18395151	chr1	18395161	2	3	40.623		pD19841	DEL	chr1	23015188	chr1	23015193	3	2	27.1956
pI19729	INS	chr1	18399422	chr1	18399426	3	2	28.0717		pD19842	DEL	chr1	23017548	chr1	23017553	2	4	54.3912
pD26312	DEL	chr1	18400201	chr1	18400204	1	3	40.623		pI14986	INS	chr1	23017782	chr1	23017785	4	2	26.9812
pI19730	INS	chr1	18400202	chr1	18400203	1	3	45.72		pD19843	DEL	chr1	23018343	chr1	23018349	1	4	54.3912
pD26314	DEL	chr1	18698128	chr1	18698134	1	3	40.623		pD19844	DEL	chr1	23030608	chr1	23030610	1	2	27.1956
pD26315	DEL	chr1	18698231	chr1	18698240	1	5	67.7051		pI14987	INS	chr1	23034909	chr1	23034912	15	2	13.7358
pI19731	INS	chr1	18711335	chr1	18711342	1	2	30.48		pI14988	INS	chr1	23041169	chr1	23041172	1	4	61.1871
ba28310	DEL	chr1	18714521	chr1	18714646	124	7	71		pI14989	INS	chr1	23057663	chr1	23057678	2	2	29.3894
pD26317	DEL	chr1	18714899	chr1	18714907	1	2	27.082		ba20864	DEL	chr1	23058839	chr1	23059133	300	9	99
pD26318	DEL	chr1	18715865	chr1	18715869	1	6	81.2461		pI14990	INS	chr1	23061767	chr1	23061776	1	4	61.1871
pD26319	DEL	chr1	18717345	chr1	18717349	1	5	67.7051		pD19845	DEL	chr1	23063669	chr1	23063679	4	2	27.1956
pI19732	INS	chr1	18717346	chr1	18717347	14	3	22.2396		pD19846	DEL	chr1	23064231	chr1	23064248	14	2	27.1956
pD26320	DEL	chr1	18785810	chr1	18785816	1	4	54.1641		pD19847	DEL	chr1	23065984	chr1	23065988	1	3	40.7934
pI19733	INS	chr1	18792702	chr1	18792705	4	2	26.8676		pD19848	DEL	chr1	23067265	chr1	23067271	1	4	54.3912
pI19734	INS	chr1	18803889	chr1	18803890	1	2	30.48		ba20865	DEL	chr1	23074025	chr1	23074178	147	6	81
pD26321	DEL	chr1	18803963	chr1	18803966	1	3	40.623		pI14991	INS	chr1	23074630	chr1	23074633	1	2	30.5935
ba36535	CTX	chr1	18822188	chr3	5271138	315	7	57		pD19849	DEL	chr1	23075287	chr1	23075297	1	4	54.3912
pI19735	INS	chr1	18833966	chr1	18833972	3	2	28.0717		pI14992	INS	chr1	23076906	chr1	23076914	14	3	22.41
pD26324	DEL	chr1	18834082	chr1	18834086	1	3	40.623		pI14993	INS	chr1	23077284	chr1	23077286	1	4	61.1871
pI19736	INS	chr1	18834458	chr1	18834460	2	3	43.9138		pI14994	INS	chr1	23077505	chr1	23077508	7	2	23.3688
pD26325	DEL	chr1	18835479	chr1	18835484	2	2	27.082		pI14995	INS	chr1	23079956	chr1	23079964	1	3	45.8903
pD26326	DEL	chr1	18842846	chr1	18842903	54	2	27.082		ba20866	DEL	chr1	23088520	chr1	23088601	127	12	99
pD26327	DEL	chr1	18843862	chr1	18843865	1	2	27.082		pD19850	DEL	chr1	23089146	chr1	23089149	2	2	27.1956
pD26328	DEL	chr1	18929393	chr1	18929401	7	4	54.1641		pI14996	INS	chr1	23089403	chr1	23089405	1	2	30.5935
ba28315	DEL	chr1	18931375	chr1	18931481	84	6	80		pI14997	INS	chr1	23089721	chr1	23089730	1	2	30.5935
pI19737	INS	chr1	18932411	chr1	18932414	2	3	43.9138		pI14998	INS	chr1	23089787	chr1	23089799	1	2	30.5935
pD26329	DEL	chr1	18933221	chr1	18933226	2	5	67.7051		ba20867	DEL	chr1	23095492	chr1	23095915	87	11	99
ba28317	DEL	chr1	18935510	chr1	18935581	100	9	99		pI14999	INS	chr1	23110776	chr1	23110777	22	2	5.30701
pI19738	INS	chr1	18937511	chr1	18937516	3	2	28.0717		pD19851	DEL	chr1	23122108	chr1	23122123	14	2	27.1956
pI19739	INS	chr1	18937550	chr1	18937551	3	3	42.1076		pI15000	INS	chr1	23123187	chr1	23123193	1	2	30.5935
pI19740	INS	chr1	18970746	chr1	18970753	9	5	52.1175		pD19852	DEL	chr1	23124664	chr1	23124667	1	3	40.7934
pD26330	DEL	chr1	18972780	chr1	18972784	3	3	40.623		pI15001	INS	chr1	23124664	chr1	23124666	2	2	29.3894
pD26331	DEL	chr1	18975077	chr1	18975079	1	4	54.1641		pD19853	DEL	chr1	23126860	chr1	23126895	31	4	54.3912
pI19741	INS	chr1	18975942	chr1	18975943	1	4	60.9599		pD19854	DEL	chr1	23130619	chr1	23130631	1	2	27.1956
pI19742	INS	chr1	18977736	chr1	18977748	8	2	22.0511		pI15002	INS	chr1	23132919	chr1	23132922	2	4	58.7788
pD26332	DEL	chr1	18980100	chr1	18980106	3	2	27.082		pD19855	DEL	chr1	23134708	chr1	23134711	1	5	67.989
pD26333	DEL	chr1	18980276	chr1	18980278	1	2	27.082		pI15003	INS	chr1	23134709	chr1	23134710	1	4	61.1871
ba28319	DEL	chr1	18982100	chr1	18982560	337	6	99		pI15004	INS	chr1	23134943	chr1	23134944	4	7	94.4341
pD26334	DEL	chr1	18983653	chr1	18983657	1	2	27.082		pI15006	INS	chr1	23142637	chr1	23142641	1	2	30.5935
pI19743	INS	chr1	19237377	chr1	19237380	1	3	45.72		pI15007	INS	chr1	23142696	chr1	23142702	1	3	45.8903
pD26338	DEL	chr1	19261543	chr1	19261551	1	2	27.082		pD19856	DEL	chr1	23142757	chr1	23142760	1	2	27.1956
pI19745	INS	chr1	19307877	chr1	19307879	1	2	30.48		pD19857	DEL	chr1	23160329	chr1	23160332	1	3	40.7934
pD26339	DEL	chr1	19308375	chr1	19308386	7	4	54.1641		pD19858	DEL	chr1	23182484	chr1	23182493	8	2	27.1956
pD26341	DEL	chr1	19322993	chr1	19323007	8	3	40.623		pD19859	DEL	chr1	23184089	chr1	23184095	3	2	27.1956
pD26342	DEL	chr1	19327919	chr1	19327951	14	2	27.082		pD19860	DEL	chr1	23184344	chr1	23184360	2	2	27.1956
pD26349	DEL	chr1	19413593	chr1	19413597	1	5	67.7051		pI15008	INS	chr1	23184356	chr1	23184358	5	2	25.777
pD26350	DEL	chr1	19415072	chr1	19415079	3	4	54.1641		ba36993	CTX	chr1	23193569	chr5	23472835	329	18	99
pI19752	INS	chr1	19471966	chr1	19471970	1	3	45.72		pD19861	DEL	chr1	23199603	chr1	23199605	1	2	27.1956
pD26351	DEL	chr1	19477506	chr1	19477518	1	2	27.082		pD19862	DEL	chr1	23205850	chr1	23205855	1	5	67.989
pI19753	INS	chr1	19478784	chr1	19478794	1	2	30.48		pD19863	DEL	chr1	23228152	chr1	23228164	11	3	40.7934
pD26352	DEL	chr1	19478933	chr1	19478978	43	3	40.623		ba20892	DEL	chr1	23235054	chr1	23235418	359	5	64
ba28367	DEL	chr1	19481910	chr1	19485798	3909	16	99		pI15009	INS	chr1	23237027	chr1	23237030	2	3	44.0841
ba53803	CTX	chr1	19484962	chr6	21057386	315	22	99		pI15010	INS	chr1	23240267	chr1	23240273	1	2	30.5935
ba28368	DEL	chr1	19486687	chr1	19489310	2551	5	83		pI15011	INS	chr1	23242234	chr1	23242235	1	2	30.5935
[truncated: 14,384 more rows]

## Sheet: Additional file 2
¡®Nagafu No.2¡¯						¡®Qinguan¡¯
#Gene_id	SNP	Non_snp	SV	Frame		#Gene_id	SNP	Non_snp	SV	Frame
MDP0000000999	2	0	0	0		MDP0000000999	6	2	0	0
MDP0000003459	11	3	0	0		MDP0000003459	4	2	0	0
MDP0000003570	24	3	0	0		MDP0000003570	6	1	0	0
MDP0000003574	26	9	0	0		MDP0000003574	10	8	0	0
MDP0000003818	82	31	0	0		MDP0000003818	87	38	0	0
MDP0000004565	3	1	0	0		MDP0000004565	2	1	0	0
MDP0000004679	1	0	0	0		MDP0000004749	8	7	0	0
MDP0000004749	5	4	0	0		MDP0000004754	2	2	0	0
MDP0000004754	1	1	0	0		MDP0000005389	1	1	0	0
MDP0000005389	2	2	0	0		MDP0000005879	1	0	0	0
MDP0000005879	3	0	0	0		MDP0000006982	14	13	0	0
MDP0000006177	4	4	0	0		MDP0000007682	28	12	0	0
MDP0000006982	10	9	0	0		MDP0000009497	38	27	0	0
MDP0000007682	21	9	0	0		MDP0000010587	2	0	1	1
MDP0000007813	4	1	0	0		MDP0000010610	43	30	0	0
MDP0000009497	39	27	0	0		MDP0000010661	1	1	0	0
MDP0000010249	1	0	0	0		MDP0000010841	4	4	1	0
MDP0000010587	3	2	0	0		MDP0000010844	2	0	0	0
MDP0000010610	35	26	0	0		MDP0000012534	7	4	0	0
MDP0000010661	3	3	0	0		MDP0000012541	12	8	0	0
MDP0000010841	6	5	0	0		MDP0000013380	1	1	0	0
MDP0000010844	3	1	0	0		MDP0000014856	50	13	1	0
MDP0000011202	1	0	0	0		MDP0000015338	7	3	0	0
MDP0000012534	6	4	0	0		MDP0000016671	46	38	0	0
MDP0000012541	14	10	0	0		MDP0000016819	1	0	0	0
MDP0000013380	1	1	0	0		MDP0000017063	1	1	0	0
MDP0000014856	43	14	0	0		MDP0000020140	52	14	0	0
MDP0000015338	11	7	0	0		MDP0000020509	2	1	0	0
MDP0000016671	51	38	0	0		MDP0000021204	4	2	0	0
MDP0000016819	1	1	0	0		MDP0000022758	1	0	0	0
MDP0000017063	1	1	0	0		MDP0000024218	15	9	0	0
MDP0000020140	44	10	0	0		MDP0000024850	5	2	0	0
MDP0000020509	3	3	0	0		MDP0000024936	2	1	0	0
MDP0000021204	6	3	0	0		MDP0000026235	31	12	0	0
MDP0000021756	3	0	0	0		MDP0000026514	6	5	1	1
MDP0000021998	1	1	0	0		MDP0000026750	1	1	0	0
MDP0000022785	2	0	0	0		MDP0000026761	1	1	0	0
MDP0000024218	12	6	0	0		MDP0000027925	8	6	0	0
MDP0000024850	9	3	0	0		MDP0000028677	5	5	0	0
MDP0000024936	2	1	0	0		MDP0000029168	6	4	0	0
MDP0000025413	2	2	0	0		MDP0000029783	30	13	0	0
MDP0000025650	2	2	0	0		MDP0000029865	10	5	0	0
MDP0000026235	31	15	0	0		MDP0000030527	4	1	0	0
MDP0000026514	3	2	1	1		MDP0000031416	7	6	0	0
MDP0000026551	1	1	0	0		MDP0000032171	2	1	1	0
MDP0000026750	2	2	0	0		MDP0000033287	1	1	0	0
MDP0000027925	9	7	0	0		MDP0000033670	3	2	0	0
MDP0000028677	4	4	0	0		MDP0000034165	6	2	0	0
MDP0000029168	9	6	0	0		MDP0000035240	2	2	0	0
MDP0000029783	29	14	0	0		MDP0000035607	2	0	0	0
MDP0000029865	10	2	0	0		MDP0000035877	4	1	0	0
MDP0000030527	4	1	0	0		MDP0000036030	42	15	0	0
MDP0000031416	3	2	0	0		MDP0000036424	9	6	0	0
MDP0000032171	3	3	0	0		MDP0000037080	1	0	0	0
MDP0000033287	1	1	0	0		MDP0000037251	9	7	0	0
MDP0000033670	3	2	0	0		MDP0000039464	19	14	0	0
MDP0000034112	1	1	0	0		MDP0000039909	2	2	0	0
MDP0000034165	8	2	0	0		MDP0000040062	2	2	0	0
MDP0000035240	4	4	0	0		MDP0000040083	22	16	0	0
MDP0000035607	1	0	0	0		MDP0000040235	1	1	0	0
MDP0000035877	6	3	0	0		MDP0000040248	1	1	0	0
MDP0000036030	41	16	0	0		MDP0000040259	1	0	0	0
MDP0000036424	12	8	0	0		MDP0000043189	0	0	1	0
MDP0000037080	1	0	0	0		MDP0000043338	6	2	0	0
MDP0000037251	11	5	0	0		MDP0000044099	3	2	0	0
MDP0000037858	2	1	0	0		MDP0000044356	9	6	3	0
MDP0000039357	2	2	0	0		MDP0000044499	1	0	0	0
MDP0000039464	24	18	0	0		MDP0000044656	1	0	0	0
MDP0000039909	4	3	0	0		MDP0000045232	1	1	0	0
MDP0000040062	6	5	0	0		MDP0000045577	29	18	0	0
MDP0000040083	30	13	1	1		MDP0000045740	11	5	0	0
MDP0000040244	1	0	0	0		MDP0000046192	6	4	0	0
MDP0000040248	2	2	0	0		MDP0000046497	13	8	0	0
MDP0000040259	1	0	0	0		MDP0000046978	51	21	0	0
MDP0000043189	10	2	0	0		MDP0000047001	1	1	0	0
MDP0000043338	1	0	0	0		MDP0000047584	1	1	0	0
MDP0000044099	2	1	0	0		MDP0000047696	3	2	0	0
MDP0000044157	2	1	0	0		MDP0000049091	59	29	0	0
MDP0000044356	10	6	2	0		MDP0000049282	1	0	0	0
MDP0000045232	3	2	0	0		MDP0000049467	13	9	0	0
MDP0000045577	37	24	0	0		MDP0000050524	31	15	0	0
MDP0000045740	1	0	0	0		MDP0000051653	3	2	0	0
MDP0000046192	6	5	0	0		MDP0000051962	24	7	0	0
MDP0000046392	1	1	0	0		MDP0000051968	59	31	0	0
MDP0000046497	15	11	0	0		MDP0000052249	1	1	0	0
MDP0000046978	52	20	0	0		MDP0000052269	4	3	0	0
MDP0000047001	3	2	0	0		MDP0000052541	34	22	0	0
MDP0000047584	2	1	0	0		MDP0000052605	23	8	0	0
MDP0000047589	19	11	0	0		MDP0000052687	1	1	0	0
MDP0000047696	2	2	0	0		MDP0000052862	43	28	1	0
MDP0000049091	64	27	0	0		MDP0000053083	2	1	0	0
MDP0000049282	1	0	0	0		MDP0000053966	24	9	0	0
MDP0000049467	18	13	0	0		MDP0000054178	7	5	0	0
MDP0000050524	33	15	0	0		MDP0000055078	3	2	1	0
MDP0000051653	4	3	0	0		MDP0000055203	8	4	0	0
MDP0000051962	36	10	0	0		MDP0000055639	7	4	0	0
MDP0000051968	61	28	0	0		MDP0000055896	1	1	0	0
MDP0000052249	2	1	0	0		MDP0000056935	2	0	0	0
MDP0000052269	3	1	0	0		MDP0000058031	2	1	0	0
MDP0000052541	37	23	0	0		MDP0000060059	31	6	0	0
MDP0000052605	24	10	0	0		MDP0000060858	3	0	0	0
MDP0000052687	1	1	0	0		MDP0000060934	13	7	1	1
MDP0000052862	43	29	0	0		MDP0000062066	52	35	0	0
MDP0000053083	2	1	0	0		MDP0000062263	9	5	0	0
MDP0000053966	20	7	0	0		MDP0000062802	25	11	1	0
MDP0000054178	7	5	0	0		MDP0000063793	4	1	0	0
MDP0000055078	3	3	0	0		MDP0000063945	3	1	0	0
MDP0000055203	8	5	0	0		MDP0000064350	7	4	0	0
MDP0000055639	5	2	0	0		MDP0000064909	3	1	0	0
MDP0000055896	2	2	0	0		MDP0000065154	1	1	0	0
MDP0000056935	24	15	0	0		MDP0000065895	8	6	0	0
MDP0000058031	4	2	0	0		MDP0000065975	50	16	0	0
MDP0000060059	33	8	0	0		MDP0000066888	4	2	0	0
MDP0000060753	2	1	0	0		MDP0000067021	13	7	0	0
MDP0000060858	3	0	0	0		MDP0000069202	15	7	0	0
MDP0000060934	11	4	1	1		MDP0000069348	6	3	0	0
MDP0000060983	1	1	0	0		MDP0000069451	2	2	0	0
MDP0000062066	47	30	0	0		MDP0000071540	4	2	0	0
MDP0000062070	2	1	0	0		MDP0000071543	8	6	0	0
MDP0000062263	10	7	0	0		MDP0000071852	1	1	0	0
MDP0000062802	22	10	2	0		MDP0000073044	1	1	0	0
MDP0000063674	1	0	0	0		MDP0000073525	1	1	1	0
MDP0000063793	3	1	0	0		MDP0000073810	2	0	0	0
MDP0000063945	3	1	0	0		MDP0000073873	12	9	0	0
MDP0000064350	7	4	0	0		MDP0000074417	1	0	0	0
MDP0000064909	4	1	0	0		MDP0000075705	7	6	0	0
MDP0000065154	1	1	0	0		MDP0000076609	4	4	0	0
MDP0000065895	12	11	0	0		MDP0000076881	17	15	0	0
MDP0000065975	54	15	0	0		MDP0000077460	6	2	0	0
MDP0000066888	12	8	0	0		MDP0000077683	7	4	0	0
MDP0000067021	23	9	1	0		MDP0000077736	25	10	0	0
MDP0000069202	11	6	0	0		MDP0000077753	19	9	0	0
MDP0000069348	6	2	1	0		MDP0000080604	9	2	0	0
MDP0000069451	5	4	0	0		MDP0000080874	10	4	0	0
MDP0000070106	3	2	0	0		MDP0000081005	5	3	0	0
MDP0000071540	3	2	0	0		MDP0000082181	0	0	2	0
MDP0000071543	7	6	0	0		MDP0000083035	3	3	0	0
MDP0000071852	1	1	0	0		MDP0000083546	23	17	0	0
MDP0000073044	2	1	0	0		MDP0000084184	8	5	0	0
MDP0000073525	1	1	1	0		MDP0000084203	3	2	0	0
MDP0000073810	8	2	0	0		MDP0000084546	19	8	1	0
MDP0000073873	12	6	0	0		MDP0000085223	1	0	0	0
MDP0000074417	2	1	0	0		MDP0000086327	5	3	1	1
MDP0000074782	1	1	0	0		MDP0000086382	13	8	0	0
MDP0000075043	1	0	0	0		MDP0000086480	5	3	0	0
MDP0000075705	6	5	0	0		MDP0000086517	15	11	0	0
MDP0000076609	9	2	0	0		MDP0000086659	28	19	1	0
MDP0000076881	15	14	0	0		MDP0000087056	3	3	0	0
MDP0000077460	2	1	0	0		MDP0000087507	3	1	0	0
MDP0000077683	20	9	0	0		MDP0000088036	2	1	0	0
MDP0000077736	27	12	0	0		MDP0000088105	4	2	0	0
MDP0000077753	15	8	0	0		MDP0000088633	39	36	0	0
MDP0000080604	5	2	0	0		MDP0000088659	1	1	0	0
MDP0000080874	11	6	0	0		MDP0000088788	3	3	0	0
MDP0000081005	1	1	0	0		MDP0000088815	35	22	0	0
MDP0000082181	0	0	1	0		MDP0000089058	35	13	2	2
MDP0000083035	4	3	0	0		MDP0000089368	3	1	0	0
MDP0000083546	16	13	0	0		MDP0000089537	8	4	0	0
MDP0000084184	6	4	0	0		MDP0000089753	1	1	0	0
MDP0000084203	2	1	0	0		MDP0000090205	4	1	0	0
MDP0000084546	21	9	0	0		MDP0000090281	2	2	0	0
MDP0000086327	3	3	1	1		MDP0000090454	19	15	0	0
MDP0000086382	13	8	0	0		MDP0000091064	1	1	0	0
MDP0000086480	4	4	0	0		MDP0000091346	1	0	0	0
MDP0000086659	26	19	1	0		MDP0000091544	41	18	0	0
MDP0000087056	1	1	0	0		MDP0000092033	2	1	0	0
MDP0000087507	31	19	0	0		MDP0000092478	36	23	0	0
MDP0000088036	1	0	0	0		MDP0000092692	6	3	0	0
MDP0000088105	9	4	0	0		MDP0000092936	1	1	0	0
MDP0000088428	1	1	0	0		MDP0000093999	11	6	0	0
MDP0000088633	38	35	0	0		MDP0000094767	2	1	0	0
MDP0000088788	3	1	1	0		MDP0000094804	1	0	0	0
MDP0000088815	34	21	0	0		MDP0000094843	8	5	1	0
MDP0000088953	17	14	0	0		MDP0000094857	6	2	0	0
MDP0000089058	35	19	2	2		MDP0000094858	2	2	0	0
MDP0000089136	1	1	0	0		MDP0000094941	2	2	0	0
MDP0000089368	9	2	0	0		MDP0000095013	13	8	0	0
MDP0000089537	12	4	0	0		MDP0000095192	16	9	0	0
MDP0000090205	5	2	0	0		MDP0000095375	17	8	0	0
MDP0000090281	2	2	0	0		MDP0000095481	5	4	0	0
MDP0000090454	23	19	0	0		MDP0000095488	1	1	0	0
MDP0000091346	1	0	0	0		MDP0000095637	1	0	0	0
MDP0000091544	37	15	0	0		MDP0000096923	7	5	0	0
MDP0000092033	8	5	0	0		MDP0000097240	1	0	0	0
MDP0000092478	42	26	1	0		MDP0000097759	3	1	0	0
MDP0000092692	7	3	0	0		MDP0000101302	1	1	0	0
MDP0000092936	1	1	0	0		MDP0000104297	11	9	0	0
MDP0000093999	6	3	0	0		MDP0000105689	3	2	0	0
MDP0000094767	4	1	0	0		MDP0000107969	6	4	0	0
MDP0000094804	2	1	0	0		MDP0000118777	5	3	0	0
MDP0000094843	10	5	0	0		MDP0000118810	1	1	0	0
MDP0000094857	4	1	0	0		MDP0000118814	6	4	0	0
MDP0000094858	4	4	0	0		MDP0000118842	17	8	0	0
MDP0000094941	8	5	0	0		MDP0000118848	30	19	0	0
MDP0000095013	20	12	0	0		MDP0000118849	19	14	0	0
MDP0000095192	19	11	1	0		MDP0000118897	9	3	0	0
MDP0000095375	15	10	0	0		MDP0000118902	5	2	0	0
MDP0000095481	6	5	0	0		MDP0000118954	8	3	0	0
MDP0000095488	6	2	0	0		MDP0000118961	22	16	0	0
MDP0000096923	4	3	0	0		MDP0000118988	35	28	0	0
MDP0000097240	4	1	0	0		MDP0000119002	3	1	0	0
MDP0000097759	4	3	0	0		MDP0000119010	6	4	0	0
MDP0000101302	2	2	0	0		MDP0000119014	22	15	0	0
MDP0000101718	3	1	0	0		MDP0000119015	30	19	0	0
MDP0000104297	17	15	0	0		MDP0000119018	9	7	0	0
MDP0000107969	6	3	0	0		MDP0000119019	17	15	0	0
MDP0000115697	1	1	0	0		MDP0000119034	21	14	0	0
MDP0000116543	2	2	0	0		MDP0000119035	18	7	0	0
MDP0000118762	22	14	0	0		MDP0000119053	14	10	1	1
MDP0000118777	13	6	0	0		MDP0000119056	4	4	0	0
MDP0000118810	1	1	0	0		MDP0000119062	1	1	0	0
MDP0000118814	1	0	0	0		MDP0000119063	4	3	0	0
MDP0000118842	5	3	0	0		MDP0000119080	1	0	0	0
MDP0000118848	42	27	0	0		MDP0000119104	2	2	0	0
MDP0000118849	20	18	0	0		MDP0000119148	15	5	0	0
MDP0000118897	10	5	0	0		MDP0000119181	15	10	0	0
MDP0000118902	6	3	0	0		MDP0000119183	9	6	0	0
MDP0000118954	15	7	0	0		MDP0000119184	61	44	0	0
MDP0000118955	1	1	0	0		MDP0000119199	17	8	0	0
MDP0000118961	36	22	0	0		MDP0000119248	5	5	0	0
MDP0000118987	11	7	0	0		MDP0000119267	21	16	0	0
MDP0000118988	51	42	0	0		MDP0000119280	4	2	0	0
MDP0000119010	10	5	0	0		MDP0000119283	3	2	0	0
MDP0000119014	24	17	0	0		MDP0000119284	5	4	0	0
MDP0000119015	29	17	0	0		MDP0000119330	1	0	0	0
MDP0000119018	8	7	0	0		MDP0000119341	8	5	0	0
MDP0000119019	14	12	0	0		MDP0000119344	2	1	0	0
MDP0000119034	23	16	0	0		MDP0000119383	10	7	0	0
MDP0000119035	15	8	0	0		MDP0000119385	9	5	1	0
MDP0000119053	24	19	1	1		MDP0000119386	1	1	0	0
MDP0000119056	6	6	0	0		MDP0000119431	7	5	0	0
MDP0000119080	2	0	0	0		MDP0000119443	1	1	0	0
MDP0000119104	8	8	0	0		MDP0000119446	1	1	0	0
MDP0000119148	8	4	1	0		MDP0000119447	2	1	0	0
MDP0000119181	4	3	0	0		MDP0000119475	8	6	0	0
MDP0000119183	4	1	0	0		MDP0000119551	5	4	0	0
MDP0000119184	48	30	0	0		MDP0000119565	13	9	0	0
MDP0000119191	1	0	0	0		MDP0000119600	4	3	0	0
MDP0000119199	22	11	0	0		MDP0000119630	32	6	0	0
MDP0000119248	2	1	0	0		MDP0000119653	10	8	0	0
MDP0000119267	18	11	0	0		MDP0000119672	2	1	0	0
MDP0000119280	11	5	0	0		MDP0000119699	2	2	0	0
MDP0000119283	28	21	0	0		MDP0000119703	4	4	0	0
MDP0000119284	5	4	0	0		MDP0000119707	1	1	0	0
MDP0000119330	7	5	0	0		MDP0000119711	5	3	0	0
MDP0000119341	7	4	0	0		MDP0000119714	38	17	0	0
MDP0000119344	4	2	0	0		MDP0000119722	2	0	0	0
MDP0000119383	9	8	0	0		MDP0000119748	6	4	1	0
MDP0000119385	9	4	1	0		MDP0000119756	2	2	0	0
MDP0000119386	1	1	0	0		MDP0000119757	7	4	0	0
MDP0000119431	8	7	0	0		MDP0000119767	3	2	0	0
MDP0000119443	1	1	0	0		MDP0000119793	2	1	0	0
MDP0000119446	4	3	0	0		MDP0000119809	8	4	0	0
MDP0000119447	2	1	0	0		MDP0000119810	3	2	0	0
MDP0000119475	3	1	0	0		MDP0000119811	2	0	0	0
MDP0000119532	1	1	0	0		MDP0000119812	12	8	0	0
MDP0000119550	3	1	0	0		MDP0000119836	71	28	1	0
MDP0000119551	6	3	0	0		MDP0000119837	8	5	1	0
MDP0000119565	9	7	0	0		MDP0000119838	1	1	0	0
MDP0000119600	5	4	0	0		MDP0000119861	6	3	0	0
MDP0000119630	43	10	0	0		MDP0000119880	11	9	0	0
MDP0000119653	12	9	1	1		MDP0000119898	13	9	0	0
MDP0000119672	2	1	0	0		MDP0000119932	1	1	0	0
MDP0000119699	2	2	0	0		MDP0000119954	49	8	0	0
MDP0000119703	3	3	0	0		MDP0000119991	8	6	0	0
MDP0000119707	12	6	0	0		MDP0000120020	19	12	0	0
MDP0000119711	6	3	0	0		MDP0000120033	4	2	0	0
MDP0000119714	32	18	0	0		MDP0000120038	1	1	0	0
MDP0000119722	2	0	0	0		MDP0000120063	17	10	1	0
MDP0000119748	7	5	0	0		MDP0000120095	1	1	0	0
MDP0000119756	3	3	0	0		MDP0000120172	3	1	0	0
MDP0000119757	9	6	0	0		MDP0000120181	1	0	0	0
MDP0000119767	2	2	0	0		MDP0000120224	14	7	0	0
MDP0000119793	10	4	0	0		MDP0000120269	29	22	1	0
MDP0000119794	4	3	1	0		MDP0000120271	3	1	0	0
MDP0000119809	10	4	0	0		MDP0000120285	10	4	0	0
MDP0000119810	18	9	0	0		MDP0000120319	23	15	0	0
MDP0000119811	14	4	0	0		MDP0000120325	11	9	0	0
MDP0000119812	12	8	0	0		MDP0000120330	2	2	0	0
MDP0000119836	75	29	1	0		MDP0000120349	14	12	0	0
MDP0000119837	9	6	0	0		MDP0000120351	37	27	0	0
MDP0000119838	1	1	0	0		MDP0000120381	5	4	0	0
MDP0000119846	1	1	0	0		MDP0000120387	3	1	0	0
MDP0000119852	1	1	0	0		MDP0000120398	4	2	0	0
MDP0000119861	6	3	0	0		MDP0000120413	40	27	0	0
MDP0000119880	16	11	0	0		MDP0000120421	3	2	0	0
MDP0000119898	12	11	0	0		MDP0000120432	1	1	0	0
MDP0000119932	7	6	0	0		MDP0000120436	5	4	0	0
MDP0000119952	12	5	0	0		MDP0000120495	21	13	0	0
MDP0000119954	77	20	2	1		MDP0000120510	2	1	0	0
MDP0000119962	1	1	0	0		MDP0000120520	32	23	0	0
MDP0000119988	6	3	0	0		MDP0000120536	29	19	0	0
MDP0000119991	12	6	0	0		MDP0000120543	4	2	0	0
MDP0000120011	1	1	0	0		MDP0000120572	9	6	0	0
MDP0000120020	1	0	1	0		MDP0000120575	6	5	0	0
MDP0000120033	1	1	0	0		MDP0000120576	18	11	0	0
MDP0000120038	5	2	0	0		MDP0000120598	1	1	0	0
MDP0000120044	5	2	0	0		MDP0000120608	10	3	0	0
MDP0000120063	18	9	0	0		MDP0000120635	4	2	0	0
MDP0000120164	3	2	1	1		MDP0000120643	3	2	0	0
MDP0000120172	3	2	0	0		MDP0000120670	7	4	0	0
MDP0000120181	2	0	0	0		MDP0000120671	1	1	0	0
MDP0000120224	10	5	0	0		MDP0000120672	18	11	0	0
MDP0000120269	21	18	1	0		MDP0000120691	1	0	0	0
MDP0000120285	7	5	0	0		MDP0000120719	9	6	0	0
MDP0000120319	25	15	1	1		MDP0000120733	7	2	1	0
MDP0000120324	1	0	0	0		MDP0000120742	14	6	0	0
MDP0000120325	23	17	0	0		MDP0000120758	11	9	1	0
MDP0000120330	9	8	0	0		MDP0000120797	2	1	0	0
MDP0000120349	39	25	0	0		MDP0000120828	51	33	0	0
MDP0000120351	22	14	0	0		MDP0000120877	0	0	1	1
MDP0000120367	5	1	0	0		MDP0000120885	25	21	0	0
MDP0000120381	2	2	0	0		MDP0000120913	5	5	1	1
MDP0000120387	7	7	0	0		MDP0000120931	6	3	0	0
MDP0000120398	4	2	0	0		MDP0000120956	1	1	0	0
MDP0000120413	40	28	0	0		MDP0000120975	15	5	0	0
MDP0000120421	8	6	0	0		MDP0000120977	3	2	0	0
MDP0000120436	5	4	0	0		MDP0000120995	7	4	0	0
MDP0000120495	24	15	0	0		MDP0000121048	14	8	1	1
MDP0000120510	1	0	0	0		MDP0000121064	3	0	0	0
MDP0000120520	28	20	0	0		MDP0000121123	2	2	0	0
MDP0000120536	31	17	0	0		MDP0000121144	49	29	0	0
MDP0000120543	5	2	0	0		MDP0000121185	35	12	0	0
MDP0000120572	11	7	1	0		MDP0000121191	13	7	1	1
MDP0000120575	7	5	0	0		MDP0000121193	1	1	1	1
MDP0000120576	24	16	1	1		MDP0000121203	14	8	0	0
MDP0000120598	3	3	0	0		MDP0000121207	10	6	1	1
MDP0000120608	10	3	0	0		MDP0000121221	6	6	0	0
MDP0000120643	5	2	0	0		MDP0000121229	4	3	0	0
MDP0000120670	8	5	0	0		MDP0000121242	2	2	0	0
MDP0000120671	1	1	0	0		MDP0000121243	10	6	0	0
MDP0000120672	22	13	0	0		MDP0000121244	14	8	1	1
MDP0000120691	4	3	0	0		MDP0000121248	1	1	0	0
MDP0000120719	7	3	0	0		MDP0000121265	3	3	1	0
MDP0000120733	3	0	0	0		MDP0000121283	2	1	0	0
MDP0000120742	20	8	0	0		MDP0000121291	1	1	0	0
MDP0000120758	20	16	0	0		MDP0000121295	2	0	0	0
MDP0000120797	7	6	1	1		MDP0000121305	19	11	1	1
MDP0000120828	46	26	1	0		MDP0000121345	16	13	1	0
MDP0000120872	1	1	0	0		MDP0000121370	2	2	0	0
MDP0000120877	8	2	1	1		MDP0000121379	1	1	0	0
MDP0000120881	8	4	1	0		MDP0000121410	6	6	0	0
MDP0000120885	28	22	0	0		MDP0000121416	10	8	0	0
MDP0000120913	6	6	1	0		MDP0000121454	1	0	1	1
MDP0000120931	5	4	0	0		MDP0000121476	1	1	0	0
MDP0000120975	17	8	0	0		MDP0000121480	21	11	0	0
MDP0000120977	9	5	0	0		MDP0000121491	16	9	0	0
MDP0000120995	8	6	0	0		MDP0000121493	16	13	1	1
MDP0000121048	10	5	0	0		MDP0000121507	8	6	0	0
MDP0000121064	1	1	0	0		MDP0000121511	23	16	0	0
MDP0000121123	2	2	0	0		MDP0000121518	3	3	0	0
MDP0000121144	40	22	0	0		MDP0000121520	32	27	0	0
MDP0000121185	52	21	0	0		MDP0000121541	2	2	0	0
MDP0000121191	6	3	0	0		MDP0000121544	18	11	0	0
MDP0000121193	26	24	5	4		MDP0000121566	4	0	0	0
MDP0000121203	15	9	0	0		MDP0000121580	1	0	0	0
MDP0000121207	12	5	1	1		MDP0000121592	10	3	0	0
MDP0000121221	7	5	0	0		MDP0000121607	22	15	0	0
MDP0000121229	5	3	0	0		MDP0000121625	35	15	0	0
MDP0000121241	8	6	1	0		MDP0000121656	3	2	0	0
MDP0000121242	6	5	0	0		MDP0000121657	2	0	0	0
MDP0000121243	3	1	0	0		MDP0000121675	4	3	0	0
MDP0000121244	6	3	1	1		MDP0000121680	11	6	1	0
MDP0000121265	2	2	1	0		MDP0000121690	9	7	0	0
MDP0000121283	1	1	0	0		MDP0000121700	7	5	1	0
MDP0000121291	1	1	0	0		MDP0000121759	22	16	0	0
MDP0000121295	4	1	0	0		MDP0000121814	8	8	0	0
MDP0000121305	17	9	1	1		MDP0000121816	6	6	0	0
MDP0000121345	2	2	0	0		MDP0000121822	1	1	0	0
MDP0000121370	2	1	0	0		MDP0000121837	2	2	0	0
MDP0000121379	1	1	0	0		MDP0000121840	24	15	0	0
MDP0000121410	5	5	1	1		MDP0000121856	16	11	1	1
MDP0000121412	4	3	1	0		MDP0000121872	7	5	0	0
MDP0000121416	27	21	0	0		MDP0000121901	1	1	0	0
MDP0000121454	0	0	1	1		MDP0000121903	14	8	0	0
MDP0000121476	1	1	0	0		MDP0000121968	22	18	1	1
MDP0000121480	24	13	0	0		MDP0000121975	13	8	0	0
MDP0000121491	1	1	0	0		MDP0000122008	22	15	0	0
MDP0000121493	19	14	1	1		MDP0000122022	1	1	0	0
MDP0000121507	7	7	0	0		MDP0000122076	7	5	0	0
MDP0000121511	23	14	0	0		MDP0000122086	6	5	0	0
MDP0000121518	3	3	0	0		MDP0000122094	4	3	0	0
MDP0000121520	39	28	0	0		MDP0000122149	75	50	0	0
MDP0000121541	6	4	1	0		MDP0000122189	8	6	0	0
MDP0000121544	20	13	0	0		MDP0000122215	3	2	1	1
MDP0000121580	3	1	0	0		MDP0000122263	2	1	0	0
MDP0000121592	10	4	0	0		MDP0000122321	0	0	1	0
MDP0000121607	23	16	0	0		MDP0000122330	0	0	1	1
MDP0000121625	33	13	0	0		MDP0000122337	10	7	0	0
MDP0000121643	4	3	0	0		MDP0000122345	15	11	0	0
MDP0000121656	10	4	0	0		MDP0000122371	5	4	0	0
MDP0000121657	2	0	0	0		MDP0000122426	9	4	0	0
MDP0000121675	14	12	0	0		MDP0000122452	33	10	1	1
MDP0000121680	18	11	0	0		MDP0000122464	25	15	1	0
MDP0000121690	9	6	0	0		MDP0000122465	32	8	0	0
MDP0000121700	10	7	0	0		MDP0000122511	3	3	0	0
MDP0000121759	26	17	0	0		MDP0000122512	1	1	0	0
MDP0000121792	1	0	0	0		MDP0000122540	2	2	0	0
MDP0000121806	7	4	0	0		MDP0000122562	29	17	1	1
MDP0000121814	7	7	0	0		MDP0000122563	1	0	0	0
MDP0000121816	13	11	0	0		MDP0000122571	8	7	0	0
MDP0000121821	3	2	0	0		MDP0000122592	3	3	0	0
MDP0000121822	23	8	0	0		MDP0000122676	5	2	0	0
MDP0000121840	19	11	0	0		MDP0000122690	24	16	0	0
MDP0000121856	15	11	2	2		MDP0000122708	13	9	1	0
MDP0000121872	9	7	0	0		MDP0000122725	8	5	0	0
MDP0000121903	21	15	0	0		MDP0000122747	6	4	0	0
MDP0000121913	4	2	0	0		MDP0000122783	12	7	0	0
MDP0000121968	30	22	1	1		MDP0000122791	12	7	0	0
MDP0000121975	16	8	0	0		MDP0000122792	2	2	0	0
MDP0000122008	20	14	0	0		MDP0000122795	4	4	0	0
MDP0000122022	5	2	0	0		MDP0000122830	2	2	0	0
MDP0000122076	19	16	0	0		MDP0000122842	1	0	0	0
MDP0000122086	2	2	0	0		MDP0000122862	2	1	0	0
MDP0000122094	7	4	0	0		MDP0000122895	1	0	0	0
MDP0000122095	1	1	0	0		MDP0000122935	2	2	0	0
MDP0000122149	66	43	0	0		MDP0000122978	5	4	1	1
MDP0000122176	1	1	0	0		MDP0000122981	37	20	0	0
MDP0000122189	9	8	0	0		MDP0000122990	2	1	0	0
MDP0000122215	21	17	0	0		MDP0000123001	5	4	0	0
MDP0000122263	5	3	0	0		MDP0000123012	24	11	1	0
MDP0000122321	0	0	1	0		MDP0000123032	8	7	0	0
MDP0000122330	2	2	0	0		MDP0000123082	31	18	0	0
MDP0000122337	14	8	0	0		MDP0000123083	2	0	0	0
MDP0000122340	5	2	0	0		MDP0000123130	4	3	0	0
MDP0000122345	15	11	0	0		MDP0000123135	31	26	0	0
MDP0000122371	5	4	0	0		MDP0000123143	1	0	0	0
MDP0000122452	40	14	0	0		MDP0000123144	3	2	0	0
MDP0000122458	1	1	0	0		MDP0000123172	10	4	0	0
MDP0000122464	17	7	1	1		MDP0000123181	1	1	0	0
MDP0000122465	40	13	0	0		MDP0000123229	1	1	0	0
MDP0000122493	3	1	0	0		MDP0000123287	2	2	0	0
MDP0000122511	6	6	0	0		MDP0000123310	22	14	0	0
MDP0000122512	4	4	0	0		MDP0000123318	1	1	0	0
MDP0000122536	11	6	0	0		MDP0000123328	3	2	0	0
MDP0000122562	27	14	1	1		MDP0000123346	12	9	0	0
MDP0000122563	1	0	0	0		MDP0000123347	8	7	0	0
MDP0000122571	7	4	0	0		MDP0000123354	67	23	0	0
MDP0000122592	2	2	0	0		MDP0000123361	9	7	0	0
MDP0000122676	5	2	0	0		MDP0000123374	17	9	0	0
MDP0000122690	17	12	0	0		MDP0000123385	4	1	0	0
MDP0000122708	11	10	1	0		MDP0000123399	2	0	2	2
MDP0000122724	1	0	1	0		MDP0000123429	8	4	0	0
MDP0000122725	9	6	0	0		MDP0000123443	7	3	0	0
MDP0000122747	3	2	0	0		MDP0000123451	5	4	0	0
MDP0000122753	4	2	0	0		MDP0000123462	12	4	1	1
MDP0000122783	13	5	0	0		MDP0000123466	12	7	0	0
MDP0000122791	16	10	0	0		MDP0000123488	5	1	0	0
MDP0000122792	12	11	0	0		MDP0000123499	3	2	0	0
MDP0000122795	5	5	0	0		MDP0000123505	16	11	0	0
MDP0000122830	3	2	0	0		MDP0000123530	6	5	0	0
MDP0000122842	1	0	0	0		MDP0000123549	8	7	0	0
MDP0000122862	16	12	0	0		MDP0000123571	7	7	0	0
MDP0000122935	1	1	0	0		MDP0000123602	8	6	0	0
MDP0000122978	0	0	1	1		MDP0000123604	13	8	0	0
MDP0000122981	38	22	0	0		MDP0000123636	5	3	0	0
MDP0000122990	4	1	0	0		MDP0000123659	2	1	0	0
MDP0000122993	1	0	0	0		MDP0000123671	5	4	0	0
MDP0000123001	4	3	0	0		MDP0000123687	1	1	0	0
MDP0000123012	60	30	0	0		MDP0000123699	3	2	0	0
MDP0000123025	1	1	0	0		MDP0000123700	4	3	0	0
MDP0000123032	1	1	0	0		MDP0000123712	1	1	0	0
MDP0000123037	2	2	0	0		MDP0000123745	29	14	0	0
MDP0000123082	31	17	0	0		MDP0000123759	3	0	0	0
MDP0000123083	3	1	0	0		MDP0000123768	5	3	0	0
MDP0000123102	2	1	0	0		MDP0000123779	15	13	1	0
MDP0000123130	3	2	0	0		MDP0000123797	19	8	0	0
MDP0000123134	19	12	0	0		MDP0000123802	5	1	0	0
MDP0000123135	36	31	0	0		MDP0000123806	4	2	0	0
MDP0000123143	4	2	0	0		MDP0000123811	2	2	0	0
MDP0000123144	1	0	0	0		MDP0000123818	1	1	0	0
MDP0000123172	9	4	0	0		MDP0000123824	6	5	0	0
MDP0000123186	3	2	0	0		MDP0000123867	7	5	0	0
MDP0000123200	2	2	0	0		MDP0000123890	2	1	0	0
MDP0000123229	1	1	0	0		MDP0000123894	5	2	1	0
MDP0000123267	1	1	0	0		MDP0000123910	4	3	0	0
MDP0000123286	3	2	0	0		MDP0000123918	9	5	0	0
MDP0000123287	7	4	0	0		MDP0000123919	1	1	0	0
MDP0000123310	17	10	0	0		MDP0000123930	2	0	0	0
MDP0000123318	2	1	0	0		MDP0000123956	1	1	0	0
MDP0000123328	4	3	0	0		MDP0000123958	9	4	1	1
MDP0000123346	12	10	0	0		MDP0000123980	1	1	0	0
MDP0000123347	1	0	0	0		MDP0000123981	2	2	0	0
MDP0000123354	74	22	0	0		MDP0000123996	11	10	1	0
MDP0000123374	18	10	0	0		MDP0000123998	25	14	0	0
MDP0000123385	4	2	0	0		MDP0000124002	28	25	0	0
MDP0000123399	1	1	1	1		MDP0000124006	84	40	0	0
MDP0000123429	11	6	0	0		MDP0000124008	12	9	0	0
MDP0000123443	3	3	0	0		MDP0000124012	11	1	0	0
MDP0000123451	6	5	0	0		MDP0000124013	2	2	0	0
MDP0000123462	26	17	0	0		MDP0000124015	20	13	0	0
MDP0000123466	15	11	0	0		MDP0000124016	2	2	0	0
MDP0000123481	2	1	0	0		MDP0000124019	6	2	0	0
MDP0000123488	2	1	0	0		MDP0000124047	5	1	0	0
MDP0000123499	11	6	0	0		MDP0000124048	9	4	0	0
MDP0000123505	22	14	0	0		MDP0000124049	4	3	1	0
MDP0000123530	2	1	0	0		MDP0000124051	12	7	0	0
MDP0000123549	14	9	0	0		MDP0000124053	1	0	0	0
MDP0000123562	1	1	1	0		MDP0000124063	3	0	0	0
MDP0000123571	11	8	0	0		MDP0000124069	1	0	0	0
MDP0000123602	3	2	0	0		MDP0000124078	7	5	1	1
MDP0000123604	21	13	0	0		MDP0000124089	14	9	0	0
MDP0000123636	3	3	0	0		MDP0000124114	1	1	0	0
MDP0000123659	4	2	0	0		MDP0000124127	3	2	0	0
MDP0000123671	10	6	0	0		MDP0000124203	3	1	0	0
MDP0000123687	4	3	0	0		MDP0000124204	2	1	1	1
MDP0000123699	8	7	0	0		MDP0000124219	5	4	0	0
MDP0000123700	11	8	0	0		MDP0000124249	3	3	0	0
MDP0000123712	1	1	0	0		MDP0000124311	0	0	1	1
MDP0000123719	6	3	0	0		MDP0000124316	2	1	0	0
MDP0000123732	16	8	0	0		MDP0000124344	9	8	0	0
MDP0000123745	26	10	0	0		MDP0000124371	13	10	0	0
MDP0000123759	3	0	0	0		MDP0000124373	3	3	0	0
MDP0000123768	3	2	1	1		MDP0000124406	17	14	0	0
MDP0000123779	17	13	0	0		MDP0000124410	4	1	0	0
MDP0000123797	12	5	0	0		MDP0000124415	2	1	0	0
MDP0000123802	3	2	0	0		MDP0000124418	15	10	0	0
MDP0000123805	1	1	0	0		MDP0000124433	33	24	0	0
MDP0000123806	3	2	0	0		MDP0000124454	3	3	0	0
MDP0000123811	9	7	0	0		MDP0000124455	3	1	0	0
MDP0000123818	4	3	0	0		MDP0000124500	11	4	0	0
MDP0000123824	6	5	0	0		MDP0000124510	4	2	0	0
MDP0000123867	6	4	0	0		MDP0000124525	18	9	0	0
MDP0000123890	3	1	0	0		MDP0000124535	1	1	0	0
MDP0000123910	2	1	0	0		MDP0000124536	6	3	0	0
MDP0000123918	10	6	0	0		MDP0000124578	3	3	0	0
MDP0000123919	10	6	0	0		MDP0000124580	2	0	1	1
MDP0000123930	8	6	0	0		MDP0000124584	5	4	0	0
MDP0000123941	8	6	0	0		MDP0000124585	2	2	0	0
MDP0000123956	4	3	0	0		MDP0000124608	5	2	0	0
MDP0000123958	2	2	1	1		MDP0000124610	2	1	0	0
MDP0000123981	3	1	0	0		MDP0000124614	25	7	0	0
MDP0000123996	9	7	0	0		MDP0000124633	11	6	0	0
MDP0000123998	18	11	0	0		MDP0000124634	5	2	0	0
MDP0000124002	27	23	0	0		MDP0000124654	33	23	0	0
MDP0000124006	98	47	1	1		MDP0000124669	18	6	0	0
MDP0000124008	16	13	1	1		MDP0000124672	1	1	0	0
MDP0000124012	13	2	0	0		MDP0000124674	22	5	0	0
MDP0000124013	5	4	0	0		MDP0000124684	2	2	1	0
MDP0000124015	7	4	0	0		MDP0000124691	62	40	0	0
MDP0000124016	9	7	0	0		MDP0000124708	2	1	0	0
MDP0000124019	7	3	0	0		MDP0000124728	1	1	0	0
MDP0000124047	7	4	0	0		MDP0000124770	2	2	0	0
MDP0000124048	13	9	0	0		MDP0000124820	26	23	0	0
MDP0000124049	6	4	1	0		MDP0000124821	1	1	0	0
MDP0000124051	16	8	0	0		MDP0000124832	3	3	1	0
MDP0000124053	2	0	0	0		MDP0000124876	9	6	0	0
MDP0000124063	5	2	0	0		MDP0000124880	7	2	0	0
MDP0000124069	2	0	0	0		MDP0000124881	0	0	2	0
MDP0000124078	1	1	1	1		MDP0000124883	3	1	0	0
MDP0000124089	18	12	0	0		MDP0000124900	2	2	0	0
MDP0000124127	6	2	0	0		MDP0000124915	6	3	0	0
MDP0000124203	1	0	0	0		MDP0000124938	4	2	0	0
MDP0000124204	1	1	1	1		MDP0000124940	3	1	0	0
MDP0000124210	16	10	1	1		MDP0000124949	28	21	0	0
MDP0000124219	2	1	0	0		MDP0000124959	2	0	0	0
MDP0000124249	3	2	0	0		MDP0000124963	0	0	1	1
MDP0000124269	4	2	0	0		MDP0000125002	45	16	0	0
MDP0000124344	11	10	0	0		MDP0000125064	8	4	0	0
MDP0000124371	17	12	0	0		MDP0000125095	1	0	0	0
MDP0000124373	2	2	0	0		MDP0000125141	4	3	0	0
MDP0000124406	19	15	0	0		MDP0000125143	5	5	0	0
MDP0000124410	9	2	0	0		MDP0000125171	23	20	0	0
MDP0000124415	4	3	0	0		MDP0000125173	4	1	1	0
MDP0000124418	21	11	0	0		MDP0000125193	9	7	0	0
MDP0000124420	9	6	0	0		MDP0000125216	1	1	0	0
MDP0000124433	23	18	0	0		MDP0000125243	2	1	0	0
MDP0000124455	1	0	0	0		MDP0000125254	17	9	0	0
MDP0000124500	3	2	0	0		MDP0000125269	9	6	0	0
MDP0000124510	3	1	0	0		MDP0000125318	3	2	0	0
MDP0000124525	8	5	0	0		MDP0000125333	9	6	0	0
MDP0000124535	2	1	0	0		MDP0000125336	1	0	0	0
MDP0000124536	15	3	0	0		MDP0000125338	5	4	0	0
MDP0000124578	4	3	0	0		MDP0000125339	10	9	2	1
MDP0000124580	2	2	0	0		MDP0000125377	3	3	0	0
MDP0000124584	6	3	0	0		MDP0000125390	18	13	0	0
MDP0000124585	7	5	0	0		MDP0000125405	24	13	0	0
MDP0000124608	11	6	0	0		MDP0000125438	12	4	0	0
MDP0000124610	2	1	0	0		MDP0000125460	5	4	0	0
MDP0000124614	41	15	0	0		MDP0000125462	2	1	0	0
MDP0000124616	3	0	0	0		MDP0000125469	2	2	0	0
MDP0000124622	2	2	0	0		MDP0000125520	9	4	0	0
MDP0000124633	6	3	0	0		MDP0000125575	5	5	0	0
MDP0000124634	3	0	0	0		MDP0000125594	1	1	0	0
MDP0000124654	28	18	0	0		MDP0000125626	18	8	0	0
MDP0000124669	9	3	0	0		MDP0000125635	1	1	1	0
MDP0000124674	19	5	0	0		MDP0000125671	9	6	0	0
MDP0000124684	1	1	1	0		MDP0000125673	0	0	1	1
MDP0000124691	43	27	0	0		MDP0000125677	1	0	1	1
MDP0000124708	5	1	0	0		MDP0000125680	3	1	1	1
MDP0000124728	2	1	0	0		MDP0000125687	13	7	1	0
MDP0000124770	11	9	0	0		MDP0000125705	10	8	0	0
MDP0000124776	1	0	0	0		MDP0000125709	11	10	0	0
MDP0000124820	27	25	0	0		MDP0000125710	8	5	0	0
MDP0000124821	5	4	0	0		MDP0000125741	19	11	0	0
MDP0000124823	1	1	0	0		MDP0000125748	8	6	0	0
MDP0000124827	1	0	0	0		MDP0000125831	4	1	0	0
MDP0000124832	6	4	0	0		MDP0000125850	4	1	0	0
MDP0000124873	3	1	0	0		MDP0000125856	9	9	0	0
MDP0000124876	11	6	0	0		MDP0000125860	10	7	0	0
MDP0000124880	5	5	0	0		MDP0000125862	24	9	0	0
MDP0000124881	7	3	1	0		MDP0000125869	3	2	0	0
MDP0000124883	3	1	0	0		MDP0000125925	6	5	0	0
MDP0000124900	2	2	0	0		MDP0000125933	1	1	0	0
MDP0000124910	14	8	0	0		MDP0000125949	23	18	0	0
MDP0000124915	7	4	0	0		MDP0000125950	4	3	0	0
MDP0000124938	3	2	0	0		MDP0000125959	4	1	0	0
MDP0000124940	2	1	0	0		MDP0000125975	1	1	0	0
MDP0000124949	25	20	0	0		MDP0000125980	3	3	1	0
MDP0000124959	2	0	0	0		MDP0000126011	14	9	0	0
MDP0000124963	2	2	1	1		MDP0000126033	2	1	0	0
MDP0000124969	6	4	0	0		MDP0000126039	5	4	0	0
MDP0000124975	11	6	0	0		MDP0000126048	8	6	0	0
MDP0000125002	51	16	0	0		MDP0000126049	41	29	0	0
MDP0000125064	6	5	0	0		MDP0000126080	3	2	0	0
MDP0000125141	2	1	0	0		MDP0000126098	1	1	0	0
MDP0000125143	5	4	0	0		MDP0000126130	1	1	0	0
MDP0000125159	2	1	0	0		MDP0000126148	14	4	0	0
MDP0000125167	3	0	0	0		MDP0000126152	2	1	0	0
MDP0000125171	9	5	0	0		MDP0000126153	9	7	0	0
MDP0000125173	7	4	0	0		MDP0000126190	14	8	0	0
MDP0000125193	11	6	0	0		MDP0000126245	3	3	0	0
MDP0000125216	2	1	0	0		MDP0000126269	1	1	0	0
MDP0000125243	2	1	0	0		MDP0000126272	2	1	0	0
MDP0000125254	13	6	0	0		MDP0000126274	1	1	0	0
MDP0000125269	11	8	0	0		MDP0000126295	0	0	1	1
MDP0000125318	3	2	0	0		MDP0000126300	4	4	0	0
MDP0000125333	10	7	0	0		MDP0000126311	20	14	0	0
MDP0000125336	1	0	0	0		MDP0000126438	6	2	0	0
MDP0000125338	2	1	0	0		MDP0000126441	5	3	0	0
MDP0000125339	8	7	2	1		MDP0000126517	2	2	0	0
MDP0000125377	1	1	0	0		MDP0000126528	3	1	2	1
MDP0000125390	3	3	0	0		MDP0000126549	1	0	0	0
MDP0000125405	26	16	1	1		MDP0000126553	7	5	0	0
MDP0000125438	10	3	0	0		MDP0000126569	4	4	0	0
MDP0000125444	1	1	0	0		MDP0000126570	6	4	0	0
MDP0000125460	3	2	0	0		MDP0000126615	4	4	0	0
MDP0000125462	4	4	1	0		MDP0000126616	25	7	0	0
MDP0000125469	3	2	0	0		MDP0000126620	3	1	0	0
MDP0000125476	2	2	0	0		MDP0000126628	1	1	0	0
MDP0000125520	10	3	0	0		MDP0000126710	2	1	0	0
MDP0000125575	12	9	0	0		MDP0000126718	6	5	0	0
MDP0000125626	17	4	0	0		MDP0000126728	4	4	0	0
MDP0000125635	7	4	0	0		MDP0000126750	5	4	1	0
MDP0000125643	67	50	0	0		MDP0000126755	7	3	1	0
MDP0000125671	19	14	0	0		MDP0000126756	3	0	0	0
MDP0000125673	3	1	0	0		MDP0000126825	2	2	0	0
MDP0000125677	0	0	1	1		MDP0000126844	21	3	0	0
MDP0000125687	13	9	1	0		MDP0000126873	20	10	0	0
MDP0000125705	9	5	0	0		MDP0000126888	10	8	0	0
MDP0000125709	2	2	0	0		MDP0000126939	7	3	0	0
MDP0000125710	15	8	0	0		MDP0000126942	5	3	0	0
MDP0000125741	19	11	0	0		MDP0000126946	1	1	0	0
MDP0000125748	1	1	0	0		MDP0000126954	4	3	0	0
MDP0000125831	12	5	1	1		MDP0000126972	6	4	0	0
MDP0000125850	4	1	0	0		MDP0000126989	5	1	0	0
MDP0000125856	7	6	0	0		MDP0000126996	2	2	0	0
MDP0000125860	25	21	0	0		MDP0000127015	2	2	0	0
MDP0000125862	27	17	1	1		MDP0000127019	9	3	0	0
MDP0000125869	4	3	0	0		MDP0000127029	16	9	0	0
MDP0000125925	9	5	0	0		MDP0000127031	18	5	0	0
MDP0000125933	3	1	0	0		MDP0000127077	6	4	0	0
MDP0000125949	2	1	0	0		MDP0000127085	13	11	0	0
MDP0000125959	7	1	0	0		MDP0000127093	9	7	0	0
MDP0000125971	8	6	0	0		MDP0000127095	6	4	0	0
MDP0000125975	6	4	0	0		MDP0000127121	2	2	0	0
MDP0000125980	9	9	0	0		MDP0000127122	6	3	0	0
MDP0000126011	14	9	0	0		MDP0000127123	4	3	0	0
MDP0000126039	5	4	0	0		MDP0000127125	8	4	0	0
MDP0000126048	7	5	0	0		MDP0000127145	1	0	0	0
MDP0000126049	46	24	0	0		MDP0000127146	11	6	0	0
MDP0000126080	4	2	0	0		MDP0000127152	5	5	0	0
MDP0000126098	1	1	0	0		MDP0000127153	1	1	0	0
MDP0000126113	1	0	0	0		MDP0000127185	1	1	0	0
MDP0000126130	4	2	0	0		MDP0000127224	11	8	0	0
MDP0000126148	14	4	1	1		MDP0000127232	16	9	0	0
MDP0000126152	2	1	0	0		MDP0000127234	4	2	0	0
MDP0000126153	4	2	0	0		MDP0000127291	1	1	0	0
MDP0000126190	1	1	0	0		MDP0000127305	31	18	0	0
MDP0000126221	2	2	0	0		MDP0000127306	26	18	1	0
MDP0000126245	1	1	0	0		MDP0000127313	8	6	0	0
MDP0000126259	2	2	0	0		MDP0000127331	4	3	0	0
MDP0000126269	15	12	1	1		MDP0000127334	31	12	0	0
MDP0000126272	7	5	0	0		MDP0000127348	2	1	0	0
MDP0000126274	8	6	0	0		MDP0000127365	9	6	0	0
MDP0000126295	6	5	0	0		MDP0000127431	1	1	0	0
MDP0000126300	3	3	0	0		MDP0000127452	5	3	0	0
MDP0000126311	17	15	0	0		MDP0000127457	1	0	0	0
MDP0000126347	1	1	0	0		MDP0000127458	3	3	0	0
MDP0000126438	3	1	0	0		MDP0000127459	7	6	0	0
MDP0000126441	7	2	0	0		MDP0000127491	29	22	0	0
MDP0000126528	2	1	0	0		MDP0000127499	2	0	0	0
MDP0000126549	1	0	0	0		MDP0000127501	7	5	0	0
MDP0000126553	4	4	0	0		MDP0000127521	2	0	0	0
MDP0000126569	8	8	0	0		MDP0000127542	37	22	0	0
MDP0000126570	1	0	0	0		MDP0000127543	10	9	0	0
MDP0000126615	4	4	0	0		MDP0000127552	42	24	1	0
MDP0000126616	24	7	0	0		MDP0000127602	3	1	0	0
MDP0000126628	2	2	0	0		MDP0000127605	4	3	0	0
MDP0000126710	2	1	0	0		MDP0000127630	19	5	0	0
MDP0000126718	11	6	0	0		MDP0000127633	17	7	0	0
MDP0000126728	5	4	0	0		MDP0000127641	15	13	0	0
MDP0000126750	8	5	0	0		MDP0000127643	4	2	0	0
MDP0000126755	8	4	1	1		MDP0000127652	13	6	0	0
MDP0000126756	3	1	0	0		MDP0000127699	3	3	0	0
MDP0000126815	8	3	0	0		MDP0000127737	36	28	0	0
MDP0000126825	5	1	0	0		MDP0000127763	3	3	0	0
MDP0000126844	29	8	1	1		MDP0000127769	32	24	0	0
MDP0000126873	20	8	0	0		MDP0000127773	3	1	0	0
MDP0000126888	1	1	0	0		MDP0000127798	4	1	0	0
MDP0000126939	4	2	0	0		MDP0000127848	2	1	0	0
MDP0000126942	6	3	1	0		MDP0000127852	13	5	0	0
MDP0000126943	8	4	0	0		MDP0000127897	4	3	0	0
MDP0000126946	10	5	1	0		MDP0000127900	3	3	0	0
MDP0000126954	16	12	0	0		MDP0000127915	1	0	0	0
MDP0000126972	4	4	0	0		MDP0000127930	9	4	0	0
MDP0000126989	4	0	0	0		MDP0000127942	3	3	0	0
MDP0000126996	3	3	0	0		MDP0000127946	31	27	0	0
MDP0000127015	1	0	0	0		MDP0000127975	2	1	0	0
MDP0000127019	15	5	0	0		MDP0000127976	6	4	0	0
MDP0000127029	19	11	0	0		MDP0000127993	61	27	1	0
MDP0000127031	18	5	1	0		MDP0000128052	5	4	0	0
MDP0000127077	5	3	1	0		MDP0000128058	3	2	0	0
MDP0000127085	8	8	0	0		MDP0000128075	5	4	0	0
MDP0000127093	6	4	1	0		MDP0000128089	8	4	0	0
MDP0000127095	2	1	0	0		MDP0000128116	34	14	1	1
MDP0000127117	11	6	0	0		MDP0000128118	22	15	0	0
MDP0000127122	8	6	0	0		MDP0000128135	3	2	0	0
MDP0000127123	7	4	0	0		MDP0000128136	1	0	0	0
MDP0000127125	3	3	0	0		MDP0000128138	2	2	0	0
MDP0000127145	8	3	0	0		MDP0000128139	30	17	0	0
MDP0000127146	15	7	1	1		MDP0000128153	8	6	1	0
MDP0000127152	3	3	0	0		MDP0000128175	0	0	1	1
MDP0000127224	9	5	0	0		MDP0000128177	4	2	0	0
MDP0000127232	20	11	1	0		MDP0000128183	10	8	0	0
MDP0000127234	1	1	0	0		MDP0000128190	4	4	0	0
MDP0000127291	1	1	0	0		MDP0000128214	5	0	0	0
MDP0000127305	36	27	0	0		MDP0000128223	6	2	0	0
MDP0000127306	38	24	0	0		MDP0000128231	34	20	1	0
MDP0000127313	8	6	0	0		MDP0000128257	3	1	0	0
MDP0000127331	3	2	0	0		MDP0000128274	12	9	0	0
MDP0000127334	33	10	0	0		MDP0000128325	17	11	0	0
MDP0000127348	3	2	0	0		MDP0000128326	5	2	1	0
MDP0000127365	12	7	0	0		MDP0000128355	5	5	0	0
MDP0000127368	3	2	0	0		MDP0000128372	9	6	0	0
MDP0000127431	1	1	0	0		MDP0000128380	26	15	0	0
MDP0000127442	4	4	0	0		MDP0000128423	5	4	0	0
MDP0000127452	5	3	0	0		MDP0000128444	2	1	0	0
MDP0000127457	3	3	0	0		MDP0000128445	8	5	0	0
MDP0000127458	4	2	0	0		MDP0000128463	1	1	0	0
MDP0000127459	4	2	0	0		MDP0000128468	17	12	0	0
MDP0000127460	2	1	0	0		MDP0000128473	8	3	0	0
MDP0000127491	19	12	0	0		MDP0000128505	10	8	0	0
MDP0000127499	6	1	0	0		MDP0000128517	8	3	0	0
MDP0000127501	10	8	2	1		MDP0000128576	1	0	0	0
MDP0000127521	2	0	0	0		MDP0000128587	9	6	0	0
MDP0000127542	55	27	0	0		MDP0000128601	7	6	0	0
MDP0000127543	10	5	0	0		MDP0000128619	3	3	0	0
MDP0000127552	54	39	0	0		MDP0000128624	1	0	0	0
MDP0000127602	12	10	0	0		MDP0000128666	6	4	0	0
MDP0000127605	1	1	0	0		MDP0000128682	1	1	0	0
MDP0000127630	18	6	0	0		MDP0000128688	25	11	0	0
MDP0000127633	5	1	0	0		MDP0000128692	7	6	0	0
MDP0000127643	4	1	0	0		MDP0000128693	7	4	0	0
MDP0000127652	12	5	0	0		MDP0000128695	4	3	0	0
MDP0000127659	1	0	0	0		MDP0000128701	9	6	1	1
MDP0000127699	8	4	0	0		MDP0000128715	2	2	0	0
MDP0000127737	39	31	0	0		MDP0000128723	2	2	0	0
MDP0000127763	2	2	0	0		MDP0000128730	7	1	1	1
MDP0000127769	33	24	0	0		MDP0000128733	1	0	0	0
MDP0000127773	11	7	0	0		MDP0000128790	22	17	0	0
MDP0000127798	22	17	0	0		MDP0000128791	4	2	1	0
MDP0000127834	5	1	0	0		MDP0000128792	5	4	0	0
MDP0000127848	2	1	0	0		MDP0000128820	1	0	0	0
MDP0000127852	16	7	0	0		MDP0000128831	6	4	0	0
MDP0000127897	3	2	0	0		MDP0000128845	0	0	1	1
MDP0000127900	1	0	0	0		MDP0000128871	22	18	0	0
MDP0000127930	15	8	0	0		MDP0000128878	1	1	0	0
MDP0000127946	25	21	0	0		MDP0000128887	10	4	0	0
MDP0000127976	7	5	0	0		MDP0000128931	9	2	0	0
MDP0000127993	74	37	0	0		MDP0000128941	3	3	0	0
MDP0000128052	8	7	0	0		MDP0000128949	1	1	0	0
MDP0000128058	2	1	0	0		MDP0000128951	2	1	0	0
MDP0000128075	5	3	0	0		MDP0000129000	1	0	0	0
MDP0000128089	9	4	0	0		MDP0000129004	1	1	0	0
MDP0000128116	25	12	1	1		MDP0000129011	20	13	0	0
MDP0000128118	3	0	0	0		MDP0000129019	36	11	0	0
MDP0000128135	2	1	0	0		MDP0000129026	1	1	0	0
MDP0000128136	1	0	0	0		MDP0000129027	16	14	0	0
MDP0000128138	0	0	1	0		MDP0000129028	27	11	0	0
MDP0000128139	38	24	0	0		MDP0000129053	4	4	0	0
MDP0000128153	9	6	0	0		MDP0000129107	2	1	0	0
MDP0000128173	1	1	0	0		MDP0000129112	14	9	0	0
MDP0000128177	10	6	0	0		MDP0000129116	8	4	0	0
MDP0000128183	19	13	1	0		MDP0000129126	1	1	0	0
MDP0000128190	5	5	0	0		MDP0000129139	2	2	0	0
MDP0000128214	7	1	0	0		MDP0000129143	2	0	0	0
MDP0000128223	4	0	0	0		MDP0000129225	3	2	0	0
MDP0000128231	35	18	1	0		MDP0000129243	5	5	0	0
MDP0000128257	2	2	0	0		MDP0000129248	1	0	0	0
MDP0000128267	1	0	0	0		MDP0000129255	4	3	0	0
MDP0000128274	15	10	0	0		MDP0000129308	34	16	0	0
MDP0000128325	12	5	2	0		MDP0000129309	8	5	0	0
MDP0000128326	5	2	0	0		MDP0000129315	4	2	0	0
MDP0000128355	3	3	0	0		MDP0000129321	3	3	0	0
MDP0000128372	11	7	0	0		MDP0000129324	2	2	0	0
MDP0000128380	18	10	0	0		MDP0000129331	2	0	0	0
MDP0000128382	5	4	0	0		MDP0000129346	65	26	1	0
MDP0000128410	1	0	0	0		MDP0000129347	17	8	0	0
MDP0000128445	9	5	1	1		MDP0000129348	6	5	0	0
MDP0000128463	3	1	1	0		MDP0000129357	25	9	0	0
MDP0000128468	15	8	0	0		MDP0000129374	22	13	1	1
MDP0000128473	9	3	0	0		MDP0000129377	6	4	0	0
MDP0000128505	8	6	0	0		MDP0000129393	5	2	0	0
MDP0000128517	6	2	0	0		MDP0000129396	63	27	0	0
MDP0000128576	3	1	0	0		MDP0000129435	1	0	0	0
MDP0000128587	6	4	0	0		MDP0000129445	3	0	0	0
MDP0000128601	6	5	0	0		MDP0000129460	7	3	0	0
MDP0000128619	7	6	0	0		MDP0000129498	6	4	0	0
MDP0000128624	1	0	0	0		MDP0000129505	1	0	0	0
MDP0000128666	6	4	0	0		MDP0000129533	16	10	0	0
MDP0000128679	1	0	0	0		MDP0000129590	2	0	0	0
MDP0000128682	3	1	0	0		MDP0000129600	2	2	0	0
MDP0000128688	26	13	0	0		MDP0000129618	17	9	0	0
MDP0000128692	15	12	3	2		MDP0000129619	1	0	2	2
MDP0000128693	21	13	0	0		MDP0000129661	7	4	0	0
MDP0000128695	1	1	0	0		MDP0000129664	11	8	2	1
MDP0000128701	13	10	0	0		MDP0000129665	15	12	0	0
MDP0000128723	41	29	0	0		MDP0000129698	1	0	0	0
MDP0000128730	4	0	1	1		MDP0000129763	14	10	0	0
MDP0000128733	8	6	0	0		MDP0000129796	1	0	0	0
MDP0000128790	21	16	1	1		MDP0000129827	3	1	0	0
MDP0000128791	2	2	1	0		MDP0000129837	13	4	0	0
MDP0000128792	3	2	0	0		MDP0000129864	1	1	0	0
MDP0000128820	7	4	0	0		MDP0000129879	4	4	0	0
MDP0000128831	1	1	0	0		MDP0000129902	5	4	0	0
MDP0000128845	1	0	1	1		MDP0000129923	11	10	1	0
MDP0000128861	1	0	0	0		MDP0000129983	5	4	2	1
MDP0000128871	4	2	0	0		MDP0000129984	7	4	0	0
MDP0000128878	4	3	0	0		MDP0000130002	20	6	0	0
MDP0000128887	3	0	0	0		MDP0000130067	9	5	0	0
MDP0000128927	11	7	0	0		MDP0000130091	15	12	0	0
MDP0000128931	9	2	0	0		MDP0000130111	4	3	0	0
MDP0000128933	4	3	0	0		MDP0000130123	1	1	0	0
MDP0000128941	20	16	0	0		MDP0000130133	7	5	0	0
MDP0000128949	1	1	0	0		MDP0000130172	3	1	0	0
MDP0000128951	2	1	1	1		MDP0000130173	4	0	0	0
MDP0000128979	1	1	0	0		MDP0000130179	4	4	0	0
MDP0000129000	4	1	0	0		MDP0000130210	13	9	0	0
MDP0000129004	2	1	0	0		MDP0000130219	6	4	0	0
MDP0000129011	19	13	0	0		MDP0000130226	19	10	0	0
MDP0000129019	24	5	0	0		MDP0000130227	1	1	0	0
MDP0000129026	1	1	0	0		MDP0000130244	6	1	0	0
MDP0000129027	12	8	1	1		MDP0000130278	3	1	0	0
MDP0000129028	24	8	0	0		MDP0000130290	2	1	0	0
MDP0000129029	1	1	0	0		MDP0000130296	16	3	0	0
MDP0000129053	6	5	0	0		MDP0000130341	1	1	0	0
MDP0000129107	2	1	0	0		MDP0000130367	11	6	0	0
MDP0000129112	17	12	0	0		MDP0000130368	19	7	0	0
MDP0000129116	13	5	0	0		MDP0000130369	2	2	0	0
MDP0000129126	1	1	0	0		MDP0000130479	12	11	0	0
MDP0000129139	1	1	0	0		MDP0000130511	3	3	0	0
MDP0000129143	2	0	0	0		MDP0000130529	4	4	0	0
MDP0000129225	7	5	0	0		MDP0000130613	24	6	0	0
MDP0000129243	3	3	0	0		MDP0000130619	40	31	0	0
MDP0000129248	2	2	0	0		MDP0000130647	35	14	0	0
MDP0000129255	6	5	0	0		MDP0000130659	10	0	1	0
MDP0000129308	43	19	0	0		MDP0000130674	6	1	0	0
MDP0000129309	8	4	0	0		MDP0000130704	22	16	0	0
MDP0000129310	2	0	0	0		MDP0000130706	45	28	0	0
MDP0000129315	6	2	0	0		MDP0000130753	7	5	0	0
MDP0000129321	10	7	0	0		MDP0000130770	1	1	0	0
MDP0000129324	15	10	0	0		MDP0000130785	5	4	0	0
MDP0000129331	6	2	0	0		MDP0000130792	4	4	0	0
MDP0000129346	61	23	0	0		MDP0000130802	13	6	0	0
MDP0000129347	15	8	1	0		MDP0000130803	2	0	0	0
MDP0000129348	4	3	0	0		MDP0000130804	17	10	0	0
MDP0000129357	26	9	0	0		MDP0000130821	6	4	0	0
MDP0000129374	14	6	1	1		MDP0000130824	2	0	1	1
MDP0000129377	15	13	0	0		MDP0000130837	8	8	0	0
MDP0000129393	2	2	0	0		MDP0000130853	9	5	0	0
MDP0000129394	3	1	0	0		MDP0000130864	22	21	0	0
MDP0000129396	65	27	0	0		MDP0000130878	15	12	0	0
MDP0000129435	6	1	0	0		MDP0000130959	5	2	0	0
MDP0000129445	7	4	0	0		MDP0000130966	5	5	0	0
MDP0000129460	21	8	0	0		MDP0000130987	5	1	0	0
MDP0000129470	3	2	0	0		MDP0000130988	22	12	0	0
MDP0000129498	6	4	0	0		MDP0000130989	5	1	0	0
MDP0000129505	1	0	0	0		MDP0000130995	38	24	0	0
MDP0000129532	1	0	0	0		MDP0000131017	26	19	0	0
MDP0000129533	29	18	0	0		MDP0000131044	11	8	0	0
MDP0000129571	13	9	0	0		MDP0000131094	7	6	0	0
MDP0000129590	3	1	0	0		MDP0000131115	3	2	0	0
MDP0000129600	4	2	0	0		MDP0000131123	2	1	0	0
MDP0000129618	21	12	0	0		MDP0000131131	10	6	0	0
MDP0000129619	0	0	2	2		MDP0000131133	31	17	0	0
MDP0000129661	8	5	0	0		MDP0000131142	7	6	0	0
MDP0000129664	9	6	1	0		MDP0000131170	22	12	0	0
MDP0000129665	15	12	0	0		MDP0000131201	5	2	0	0
MDP0000129698	5	4	0	0		MDP0000131218	6	4	0	0
MDP0000129763	17	11	0	0		MDP0000131235	3	2	0	0
MDP0000129779	5	3	0	0		MDP0000131267	4	3	0	0
MDP0000129796	2	1	0	0		MDP0000131346	1	0	0	0
MDP0000129809	13	9	0	0		MDP0000131417	2	1	0	0
MDP0000129827	4	0	0	0		MDP0000131461	3	0	0	0
MDP0000129837	17	4	0	0		MDP0000131472	7	6	0	0
MDP0000129864	1	1	0	0		MDP0000131501	8	6	0	0
MDP0000129879	13	13	0	0		MDP0000131527	1	1	0	0
MDP0000129902	1	1	0	0		MDP0000131540	11	7	1	1
MDP0000129923	5	5	0	0		MDP0000131543	7	4	0	0
MDP0000129942	6	3	0	0		MDP0000131594	13	2	0	0
MDP0000129983	4	3	1	1		MDP0000131617	6	2	0	0
MDP0000129984	22	16	0	0		MDP0000131637	5	4	1	0
MDP0000130002	33	16	0	0		MDP0000131641	9	6	0	0
MDP0000130004	15	13	0	0		MDP0000131646	1	0	0	0
MDP0000130012	1	1	0	0		MDP0000131656	3	2	0	0
MDP0000130067	8	5	0	0		MDP0000131671	3	2	1	0
MDP0000130091	12	9	0	0		MDP0000131685	19	11	0	0
MDP0000130111	8	7	0	0		MDP0000131687	6	3	0	0
MDP0000130123	4	3	0	0		MDP0000131693	15	8	0	0
MDP0000130133	7	4	0	0		MDP0000131702	17	11	0	0
MDP0000130136	4	2	0	0		MDP0000131708	18	13	0	0
MDP0000130143	4	1	0	0		MDP0000131723	2	1	0	0
MDP0000130172	3	1	0	0		MDP0000131724	10	3	0	0
MDP0000130173	10	4	0	0		MDP0000131759	19	8	1	1
MDP0000130179	3	2	0	0		MDP0000131763	6	4	0	0
MDP0000130210	12	9	0	0		MDP0000131772	5	4	0	0
MDP0000130219	5	4	0	0		MDP0000131777	1	1	0	0
MDP0000130226	30	15	0	0		MDP0000131783	8	6	0	0
MDP0000130244	10	7	0	0		MDP0000131801	1	1	0	0
MDP0000130255	1	1	0	0		MDP0000131803	1	0	0	0
MDP0000130278	4	2	0	0		MDP0000131807	5	3	0	0
MDP0000130290	1	1	0	0		MDP0000131873	3	1	1	1
MDP0000130296	15	5	0	0		MDP0000131886	3	1	1	1
MDP0000130341	1	1	0	0		MDP0000131906	3	3	0	0
MDP0000130367	14	8	0	0		MDP0000131917	2	1	0	0
MDP0000130368	20	12	0	0		MDP0000131936	10	7	0	0
MDP0000130369	1	1	0	0		MDP0000131954	3	2	0	0
MDP0000130479	6	6	0	0		MDP0000131972	7	5	0	0
MDP0000130613	25	9	0	0		MDP0000131976	5	4	0	0
MDP0000130619	48	36	0	0		MDP0000131977	3	1	1	1
MDP0000130647	34	14	0	0		MDP0000131978	6	4	0	0
MDP0000130659	10	0	1	0		MDP0000132162	59	46	0	0
MDP0000130674	25	14	0	0		MDP0000132167	40	22	0	0
MDP0000130704	14	10	0	0		MDP0000132174	3	1	0	0
MDP0000130706	43	27	0	0		MDP0000132186	19	13	0	0
MDP0000130749	4	3	0	0		MDP0000132190	2	1	0	0
MDP0000130753	10	5	0	0		MDP0000132202	2	1	0	0
MDP0000130769	4	3	0	0		MDP0000132207	4	3	0	0
MDP0000130770	5	1	0	0		MDP0000132236	1	1	0	0
MDP0000130785	10	9	0	0		MDP0000132257	1	1	0	0
MDP0000130792	1	1	0	0		MDP0000132261	1	1	0	0
MDP0000130802	2	2	0	0		MDP0000132276	6	5	0	0
MDP0000130803	2	2	0	0		MDP0000132293	49	24	0	0
MDP0000130804	13	9	0	0		MDP0000132294	16	10	0	0
MDP0000130821	6	5	0	0		MDP0000132296	7	6	0	0
MDP0000130824	7	4	1	1		MDP0000132307	38	20	0	0
MDP0000130837	8	8	0	0		MDP0000132340	3	2	0	0
MDP0000130853	14	10	0	0		MDP0000132348	7	3	0	0
MDP0000130864	16	15	0	0		MDP0000132385	6	0	0	0
MDP0000130878	16	13	0	0		MDP0000132477	13	10	0	0
MDP0000130931	2	2	0	0		MDP0000132478	2	2	0	0
MDP0000130932	2	2	0	0		MDP0000132498	13	6	0	0
MDP0000130959	5	2	0	0		MDP0000132523	42	28	0	0
MDP0000130966	5	5	0	0		MDP0000132529	24	10	1	1
MDP0000130987	6	1	0	0		MDP0000132549	4	3	0	0
MDP0000130988	16	11	0	0		MDP0000132557	4	4	0	0
MDP0000130989	7	1	0	0		MDP0000132567	1	0	0	0
MDP0000130994	4	1	0	0		MDP0000132598	2	2	0	0
MDP0000130995	17	9	0	0		MDP0000132608	5	1	0	0
MDP0000131017	9	6	0	0		MDP0000132610	5	2	0	0
MDP0000131044	13	9	0	0		MDP0000132641	3	3	0	0
MDP0000131094	2	2	0	0		MDP0000132646	1	1	0	0
MDP0000131115	4	3	0	0		MDP0000132677	23	16	0	0
MDP0000131123	5	4	1	0		MDP0000132683	10	7	0	0
MDP0000131124	2	1	0	0		MDP0000132692	1	1	0	0
MDP0000131131	8	5	1	1		MDP0000132700	10	6	0	0
MDP0000131133	25	11	0	0		MDP0000132720	23	9	0	0
MDP0000131142	23	10	0	0		MDP0000132733	20	16	1	0
MDP0000131170	18	11	0	0		MDP0000132757	5	3	0	0
MDP0000131201	3	0	0	0		MDP0000132758	3	3	0	0
MDP0000131218	5	4	0	0		MDP0000132788	4	4	0	0
MDP0000131235	5	3	0	0		MDP0000132789	16	9	0	0
MDP0000131267	4	3	0	0		MDP0000132794	6	5	1	1
MDP0000131302	1	0	0	0		MDP0000132805	20	10	1	0
MDP0000131311	3	1	0	0		MDP0000132819	2	2	0	0
MDP0000131346	16	9	1	0		MDP0000132855	1	1	0	0
MDP0000131461	11	7	0	0		MDP0000132856	1	1	0	0
MDP0000131472	4	3	0	0		MDP0000132875	6	3	0	0
MDP0000131501	10	7	0	0		MDP0000132878	2	0	0	0
MDP0000131502	1	1	0	0		MDP0000132885	1	0	0	0
MDP0000131527	2	2	0	0		MDP0000132914	14	5	0	0
MDP0000131537	9	4	0	0		MDP0000132922	15	10	0	0
MDP0000131540	12	9	1	1		MDP0000132926	27	20	0	0
MDP0000131543	11	7	0	0		MDP0000132929	11	7	0	0
MDP0000131594	11	3	0	0		MDP0000132930	3	1	0	0
MDP0000131617	9	4	0	0		MDP0000132950	9	7	0	0
MDP0000131637	14	9	0	0		MDP0000132973	1	1	0	0
MDP0000131641	11	6	0	0		MDP0000132983	4	2	0	0
MDP0000131656	5	2	0	0		MDP0000133021	8	5	0	0
MDP0000131671	2	2	1	0		MDP0000133055	12	8	1	1
MDP0000131685	6	6	0	0		MDP0000133105	21	14	1	0
MDP0000131687	6	3	0	0		MDP0000133146	2	2	0	0
MDP0000131693	17	10	0	0		MDP0000133148	1	1	0	0
MDP0000131702	28	16	0	0		MDP0000133162	1	1	0	0
MDP0000131706	1	1	0	0		MDP0000133183	19	12	0	0
MDP0000131708	16	13	0	0		MDP0000133198	5	4	0	0
MDP0000131723	1	1	0	0		MDP0000133202	9	3	0	0
MDP0000131724	13	5	0	0		MDP0000133203	11	6	0	0
MDP0000131759	26	13	1	1		MDP0000133222	6	6	0	0
MDP0000131763	4	2	0	0		MDP0000133226	7	6	0	0
MDP0000131772	9	7	0	0		MDP0000133239	4	4	0	0
MDP0000131777	1	1	0	0		MDP0000133245	3	2	1	0
MDP0000131783	14	9	0	0		MDP0000133266	21	8	1	1
MDP0000131801	3	1	3	1		MDP0000133269	11	2	0	0
MDP0000131803	9	4	0	0		MDP0000133399	10	3	0	0
MDP0000131807	21	17	0	0		MDP0000133428	7	6	0	0
MDP0000131873	1	0	3	3		MDP0000133476	3	2	0	0
MDP0000131886	1	0	1	1		MDP0000133479	2	1	0	0
MDP0000131906	7	4	0	0		MDP0000133485	17	9	0	0
MDP0000131917	5	2	0	0		MDP0000133494	27	11	0	0
MDP0000131936	34	24	0	0		MDP0000133510	7	3	0	0
MDP0000131938	1	1	0	0		MDP0000133516	8	5	1	0
MDP0000131949	2	2	0	0		MDP0000133542	1	1	0	0
MDP0000131954	4	2	0	0		MDP0000133552	1	0	0	0
MDP0000131972	10	6	0	0		MDP0000133579	8	1	0	0
MDP0000131976	23	19	0	0		MDP0000133612	3	1	0	0
MDP0000131977	1	1	0	0		MDP0000133621	6	3	0	0
MDP0000131978	4	3	0	0		MDP0000133622	16	6	0	0
MDP0000132119	1	1	0	0		MDP0000133633	3	2	0	0
MDP0000132162	54	43	0	0		MDP0000133636	11	10	0	0
MDP0000132167	45	24	0	0		MDP0000133657	3	1	0	0
MDP0000132174	2	1	0	0		MDP0000133671	1	1	0	0
MDP0000132186	1	1	0	0		MDP0000133686	2	1	0	0
MDP0000132190	3	1	0	0		MDP0000133698	22	13	0	0
MDP0000132202	6	2	0	0		MDP0000133715	3	3	0	0
MDP0000132207	7	4	0	0		MDP0000133743	8	3	0	0
MDP0000132236	2	1	0	0		MDP0000133760	5	3	0	0
MDP0000132241	1	1	0	0		MDP0000133761	4	4	0	0
MDP0000132257	1	1	0	0		MDP0000133792	6	3	0	0
MDP0000132261	1	1	0	0		MDP0000133853	25	16	0	0
MDP0000132276	11	8	0	0		MDP0000133901	31	19	0	0
MDP0000132293	59	30	0	0		MDP0000133909	12	9	0	0
MDP0000132294	27	9	0	0		MDP0000133918	3	3	0	0
MDP0000132296	5	4	0	0		MDP0000133920	1	1	0	0
MDP0000132307	35	20	0	0		MDP0000133951	7	5	0	0
MDP0000132340	3	2	1	1		MDP0000134012	31	23	0	0
MDP0000132348	9	4	0	0		MDP0000134018	6	4	0	0
MDP0000132360	2	0	0	0		MDP0000134027	3	2	0	0
MDP0000132385	6	1	0	0		MDP0000134064	1	1	0	0
MDP0000132477	9	4	0	0		MDP0000134067	3	2	0	0
MDP0000132478	5	4	0	0		MDP0000134078	1	0	0	0
MDP0000132498	30	13	0	0		MDP0000134087	4	4	0	0
MDP0000132523	67	42	2	1		MDP0000134135	17	10	0	0
MDP0000132524	16	8	1	1		MDP0000134151	11	7	0	0
MDP0000132527	1	1	0	0		MDP0000134162	6	1	2	0
MDP0000132529	15	7	0	0		MDP0000134174	10	6	0	0
MDP0000132557	10	9	2	2		MDP0000134185	6	5	0	0
MDP0000132567	3	1	0	0		MDP0000134193	6	5	1	0
MDP0000132608	5	1	0	0		MDP0000134211	5	0	0	0
MDP0000132610	6	4	1	0		MDP0000134234	31	17	0	0
MDP0000132641	2	2	0	0		MDP0000134252	24	9	0	0
MDP0000132646	12	6	0	0		MDP0000134253	130	88	1	0
MDP0000132677	16	11	0	0		MDP0000134259	6	4	0	0
MDP0000132683	12	9	0	0		MDP0000134260	2	0	0	0
MDP0000132692	6	4	0	0		MDP0000134271	0	0	1	1
MDP0000132700	14	9	0	0		MDP0000134273	39	17	0	0
MDP0000132716	2	2	0	0		MDP0000134280	8	6	0	0
MDP0000132720	22	8	0	0		MDP0000134284	19	11	0	0
MDP0000132728	1	0	0	0		MDP0000134303	8	5	0	0
MDP0000132733	28	23	0	0		MDP0000134319	3	2	1	1
MDP0000132738	2	2	0	0		MDP0000134320	4	4	0	0
MDP0000132752	3	2	0	0		MDP0000134329	15	1	0	0
MDP0000132757	4	2	0	0		MDP0000134330	2	2	0	0
MDP0000132758	1	1	0	0		MDP0000134332	27	18	0	0
MDP0000132788	5	4	0	0		MDP0000134335	19	12	1	0
MDP0000132789	4	3	0	0		MDP0000134377	4	0	0	0
MDP0000132794	1	1	1	1		MDP0000134378	7	5	2	1
MDP0000132802	4	4	0	0		MDP0000134379	5	5	0	0
MDP0000132805	16	9	1	0		MDP0000134397	3	1	0	0
MDP0000132819	2	2	0	0		MDP0000134418	25	12	0	0
MDP0000132856	1	1	0	0		MDP0000134422	29	12	0	0
MDP0000132875	6	3	0	0		MDP0000134427	5	5	0	0
MDP0000132878	2	0	0	0		MDP0000134429	3	2	0	0
MDP0000132885	3	1	0	0		MDP0000134434	2	0	0	0
MDP0000132914	12	3	0	0		MDP0000134441	6	2	0	0
MDP0000132922	14	9	0	0		MDP0000134442	11	9	0	0
MDP0000132926	22	18	0	0		MDP0000134467	7	5	0	0
MDP0000132929	11	8	0	0		MDP0000134468	13	8	1	1
MDP0000132930	5	1	0	0		MDP0000134469	3	3	0	0
MDP0000132950	5	3	0	0		MDP0000134485	16	13	0	0
MDP0000132972	2	1	0	0		MDP0000134492	3	1	0	0
MDP0000132973	7	2	0	0		MDP0000134496	21	12	0	0
MDP0000132983	5	2	0	0		MDP0000134501	3	2	0	0
MDP0000133021	17	11	0	0		MDP0000134506	4	3	0	0
MDP0000133024	13	10	0	0		MDP0000134513	11	6	0	0
MDP0000133055	15	9	2	2		MDP0000134514	2	2	0	0
MDP0000133105	7	3	1	0		MDP0000134535	4	2	0	0
MDP0000133122	1	1	0	0		MDP0000134603	7	3	0	0
MDP0000133146	2	2	0	0		MDP0000134624	7	4	0	0
MDP0000133148	3	2	0	0		MDP0000134641	13	8	0	0
MDP0000133149	1	1	0	0		MDP0000134658	4	1	0	0
MDP0000133162	1	1	0	0		MDP0000134662	6	5	0	0
MDP0000133183	15	8	0	0		MDP0000134664	7	6	0	0
MDP0000133195	2	2	0	0		MDP0000134665	15	9	0	0
MDP0000133198	5	2	0	0		MDP0000134666	32	20	0	0
MDP0000133202	10	2	0	0		MDP0000134667	32	23	0	0
MDP0000133203	21	13	0	0		MDP0000134669	29	17	0	0
MDP0000133222	11	6	0	0		MDP0000134679	21	14	0	0
MDP0000133226	3	2	0	0		MDP0000134680	28	7	0	0
MDP0000133239	1	1	0	0		MDP0000134685	4	1	0	0
MDP0000133245	3	2	0	0		MDP0000134702	19	10	0	0
MDP0000133266	18	9	1	1		MDP0000134716	3	1	0	0
MDP0000133269	20	7	0	0		MDP0000134730	2	2	0	0
MDP0000133343	1	1	0	0		MDP0000134732	5	5	0	0
MDP0000133399	8	2	0	0		MDP0000134734	12	9	0	0
MDP0000133428	9	6	0	0		MDP0000134746	41	32	0	0
MDP0000133476	2	1	0	0		MDP0000134747	4	4	0	0
MDP0000133485	14	6	0	0		MDP0000134764	1	1	0	0
MDP0000133494	19	7	0	0		MDP0000134775	3	1	0	0
MDP0000133510	26	17	0	0		MDP0000134791	18	12	0	0
MDP0000133516	14	6	1	0		MDP0000134805	3	1	0	0
MDP0000133542	1	1	0	0		MDP0000134816	13	11	0	0
MDP0000133552	3	0	0	0		MDP0000134824	6	3	1	0
MDP0000133579	10	3	0	0		MDP0000134838	1	0	0	0
MDP0000133612	2	1	0	0		MDP0000134868	1	1	0	0
MDP0000133621	4	2	0	0		MDP0000134891	10	6	2	2
MDP0000133622	13	5	0	0		MDP0000134899	1	1	1	1
MDP0000133633	3	2	1	1		MDP0000134901	9	8	1	1
MDP0000133636	13	11	0	0		MDP0000134902	9	8	0	0
MDP0000133657	1	1	0	0		MDP0000134917	8	6	1	0
MDP0000133671	1	1	0	0		MDP0000134946	60	14	1	0
MDP0000133686	1	1	0	0		MDP0000134947	37	14	0	0
MDP0000133698	20	12	0	0		MDP0000134965	20	16	0	0
MDP0000133743	8	7	0	0		MDP0000135007	14	8	0	0
MDP0000133760	9	6	0	0		MDP0000135019	7	5	0	0
MDP0000133761	5	4	0	0		MDP0000135021	3	3	1	1
MDP0000133794	4	3	0	0		MDP0000135022	2	1	0	0
MDP0000133801	4	3	0	0		MDP0000135025	3	3	0	0
MDP0000133853	19	12	0	0		MDP0000135034	8	3	0	0
MDP0000133901	29	16	0	0		MDP0000135043	9	4	0	0
MDP0000133918	1	1	1	0		MDP0000135060	1	1	0	0
MDP0000133930	6	4	0	0		MDP0000135062	10	5	1	1
MDP0000133951	11	7	0	0		MDP0000135063	1	1	0	0
MDP0000134012	35	27	0	0		MDP0000135068	22	13	0	0
MDP0000134018	7	4	0	0		MDP0000135101	1	0	0	0
MDP0000134027	5	3	0	0		MDP0000135105	2	0	0	0
MDP0000134064	2	2	0	0		MDP0000135122	3	3	0	0
MDP0000134067	4	3	0	0		MDP0000135135	4	1	0	0
MDP0000134078	1	0	0	0		MDP0000135138	4	2	0	0
MDP0000134087	3	3	0	0		MDP0000135149	5	4	0	0
MDP0000134135	11	8	0	0		MDP0000135152	4	3	0	0
MDP0000134151	14	11	0	0		MDP0000135157	13	10	0	0
MDP0000134162	10	3	1	0		MDP0000135168	4	2	0	0
MDP0000134174	1	1	0	0		MDP0000135191	2	1	0	0
MDP0000134185	2	2	0	0		MDP0000135196	25	16	0	0
MDP0000134193	7	5	0	0		MDP0000135204	1	1	0	0
MDP0000134211	2	0	0	0		MDP0000135207	9	7	0	0
MDP0000134234	29	15	0	0		MDP0000135208	5	3	0	0
MDP0000134252	11	3	0	0		MDP0000135249	25	18	0	0
MDP0000134253	132	86	1	0		MDP0000135255	6	6	0	0
MDP0000134259	8	6	0	0		MDP0000135280	21	11	0	0
MDP0000134260	10	3	0	0		MDP0000135304	6	4	0	0
MDP0000134271	2	1	0	0		MDP0000135392	16	9	0	0
MDP0000134273	34	16	0	0		MDP0000135412	5	2	0	0
MDP0000134284	34	17	0	0		MDP0000135423	2	2	0	0
MDP0000134301	2	2	0	0		MDP0000135436	3	3	0	0
MDP0000134303	13	5	0	0		MDP0000135455	7	7	0	0
MDP0000134319	3	2	1	1		MDP0000135460	9	6	0	0
MDP0000134320	10	8	1	0		MDP0000135486	3	3	0	0
MDP0000134329	13	1	0	0		MDP0000135496	12	6	0	0
MDP0000134330	2	2	0	0		MDP0000135502	5	4	1	0
MDP0000134332	23	15	0	0		MDP0000135540	6	5	0	0
MDP0000134335	33	20	1	0		MDP0000135566	10	6	0	0
MDP0000134377	11	3	0	0		MDP0000135569	3	0	0	0
MDP0000134378	5	4	0	0		MDP0000135570	2	1	0	0
MDP0000134386	11	6	1	0		MDP0000135591	29	21	0	0
MDP0000134397	2	1	0	0		MDP0000135594	10	8	0	0
MDP0000134418	32	10	0	0		MDP0000135597	5	5	0	0
MDP0000134420	1	0	0	0		MDP0000135598	4	4	0	0
MDP0000134422	41	20	0	0		MDP0000135620	61	47	0	0
MDP0000134427	12	12	0	0		MDP0000135652	4	3	0	0
MDP0000134429	3	1	0	0		MDP0000135662	8	6	0	0
MDP0000134434	3	1	0	0		MDP0000135665	17	2	0	0
MDP0000134441	7	3	0	0		MDP0000135666	13	5	0	0
MDP0000134442	12	10	0	0		MDP0000135668	6	3	1	0
MDP0000134467	10	8	0	0		MDP0000135671	1	1	0	0
MDP0000134468	21	12	2	2		MDP0000135672	15	0	0	0
MDP0000134469	5	4	0	0		MDP0000135675	3	0	0	0
MDP0000134492	5	3	0	0		MDP0000135723	1	1	0	0
MDP0000134495	2	0	0	0		MDP0000135735	7	4	0	0
MDP0000134496	11	7	0	0		MDP0000135801	6	5	0	0
MDP0000134501	4	3	0	0		MDP0000135820	21	15	0	0
MDP0000134513	9	8	0	0		MDP0000135823	7	5	0	0
MDP0000134514	7	6	0	0		MDP0000135827	9	6	0	0
MDP0000134535	9	6	0	0		MDP0000135837	1	1	0	0
MDP0000134565	1	0	0	0		MDP0000135852	1	1	0	0
MDP0000134566	2	2	0	0		MDP0000135917	3	0	1	0
MDP0000134603	2	1	0	0		MDP0000135918	1	0	0	0
MDP0000134624	11	8	1	1		MDP0000135922	13	7	0	0
MDP0000134641	11	6	0	0		MDP0000135926	2	2	0	0
MDP0000134662	7	7	0	0		MDP0000135937	23	9	0	0
MDP0000134664	11	10	0	0		MDP0000135939	3	0	0	0
MDP0000134665	16	11	0	0		MDP0000135947	8	7	0	0
MDP0000134666	22	18	0	0		MDP0000135949	1	1	0	0
MDP0000134667	34	27	0	0		MDP0000135953	5	5	0	0
MDP0000134669	29	17	0	0		MDP0000135954	7	3	0	0
MDP0000134679	18	9	1	0		MDP0000135985	2	1	0	0
MDP0000134680	23	8	0	0		MDP0000136027	7	4	0	0
MDP0000134685	4	1	0	0		MDP0000136041	18	10	0	0
MDP0000134702	25	16	0	0		MDP0000136052	47	14	0	0
MDP0000134716	5	3	0	0		MDP0000136074	8	5	0	0
MDP0000134730	3	2	0	0		MDP0000136078	19	13	0	0
MDP0000134732	7	5	0	0		MDP0000136086	17	5	0	0
MDP0000134734	2	1	0	0		MDP0000136087	7	3	0	0
MDP0000134746	40	29	0	0		MDP0000136090	8	5	0	0
MDP0000134747	2	2	0	0		MDP0000136102	4	1	0	0
MDP0000134775	2	1	0	0		MDP0000136103	9	5	0	0
MDP0000134791	11	5	0	0		MDP0000136126	7	4	0	0
MDP0000134805	12	3	0	0		MDP0000136130	9	8	0	0
MDP0000134816	19	15	0	0		MDP0000136137	1	1	0	0
MDP0000134818	22	16	0	0		MDP0000136150	8	7	0	0
MDP0000134824	9	6	0	0		MDP0000136163	5	4	0	0
MDP0000134838	1	0	0	0		MDP0000136166	22	7	0	0
MDP0000134891	8	5	1	1		MDP0000136171	13	8	0	0
MDP0000134899	1	0	1	1		MDP0000136185	37	26	0	0
MDP0000134901	16	11	2	1		MDP0000136208	2	0	0	0
MDP0000134902	13	8	0	0		MDP0000136210	12	9	0	0
MDP0000134917	11	10	1	1		MDP0000136230	2	2	0	0
MDP0000134944	1	1	0	0		MDP0000136236	4	2	0	0
MDP0000134946	57	10	0	0		MDP0000136248	7	3	0	0
MDP0000134947	33	12	0	0		MDP0000136272	10	4	0	0
MDP0000134965	2	1	0	0		MDP0000136274	10	5	0	0
MDP0000135007	19	11	0	0		MDP0000136295	7	4	0	0
MDP0000135011	2	1	0	0		MDP0000136296	1	1	0	0
MDP0000135019	17	13	0	0		MDP0000136300	12	8	0	0
MDP0000135021	4	4	1	1		MDP0000136302	3	3	0	0
MDP0000135022	7	5	0	0		MDP0000136344	6	4	0	0
MDP0000135025	7	7	0	0		MDP0000136407	9	1	0	0
MDP0000135034	9	4	0	0		MDP0000136422	13	10	0	0
MDP0000135043	7	1	0	0		MDP0000136433	56	43	0	0
MDP0000135047	1	1	0	0		MDP0000136434	5	3	0	0
MDP0000135060	14	8	0	0		MDP0000136469	3	1	0	0
MDP0000135062	24	14	2	2		MDP0000136479	11	6	0	0
MDP0000135063	3	1	0	0		MDP0000136489	2	2	0	0
MDP0000135068	22	15	0	0		MDP0000136491	15	8	0	0
MDP0000135101	2	0	0	0		MDP0000136492	3	3	0	0
MDP0000135105	1	0	0	0		MDP0000136498	17	11	0	0
MDP0000135122	6	3	0	0		MDP0000136500	5	2	0	0
MDP0000135135	14	7	0	0		MDP0000136501	2	2	0	0
MDP0000135143	3	1	0	0		MDP0000136503	1	0	0	0
MDP0000135149	5	4	0	0		MDP0000136517	3	1	0	0
MDP0000135152	8	6	0	0		MDP0000136520	3	1	0	0
MDP0000135157	22	15	0	0		MDP0000136545	2	1	0	0
MDP0000135168	2	2	1	0		MDP0000136546	14	10	0	0
MDP0000135191	1	1	0	0		MDP0000136557	1	1	0	0
MDP0000135196	36	24	0	0		MDP0000136573	9	7	0	0
MDP0000135204	4	2	0	0		MDP0000136589	6	4	0	0
MDP0000135207	9	5	0	0		MDP0000136590	4	3	0	0
MDP0000135208	8	4	0	0		MDP0000136650	4	0	0	0
MDP0000135234	2	1	0	0		MDP0000136653	37	24	0	0
MDP0000135249	26	15	0	0		MDP0000136654	2	2	1	1
MDP0000135255	5	4	0	0		MDP0000136662	3	1	0	0
MDP0000135256	4	2	0	0		MDP0000136668	9	9	0	0
MDP0000135280	27	17	0	0		MDP0000136670	5	4	0	0
MDP0000135282	11	9	0	0		MDP0000136674	2	0	0	0
MDP0000135304	3	2	0	0		MDP0000136685	7	4	0	0
MDP0000135392	15	7	0	0		MDP0000136686	2	1	0	0
MDP0000135412	3	2	0	0		MDP0000136698	1	1	0	0
MDP0000135436	2	2	0	0		MDP0000136708	3	3	0	0
MDP0000135455	6	6	0	0		MDP0000136709	35	29	0	0
MDP0000135460	11	7	0	0		MDP0000136717	18	11	1	0
MDP0000135496	10	5	0	0		MDP0000136718	28	18	1	0
MDP0000135502	16	10	0	0		MDP0000136719	13	9	0	0
MDP0000135566	14	10	0	0		MDP0000136723	13	6	0	0
MDP0000135568	9	5	0	0		MDP0000136726	3	2	1	0
MDP0000135569	3	0	0	0		MDP0000136727	6	3	0	0
MDP0000135570	3	1	0	0		MDP0000136759	8	4	0	0
MDP0000135587	8	4	1	0		MDP0000136760	2	2	0	0
MDP0000135591	33	22	0	0		MDP0000136771	11	8	0	0
MDP0000135594	8	7	0	0		MDP0000136776	4	1	0	0
MDP0000135597	8	8	0	0		MDP0000136777	16	9	0	0
MDP0000135598	18	13	0	0		MDP0000136779	8	7	0	0
MDP0000135620	66	51	2	2		MDP0000136790	3	2	0	0
MDP0000135637	6	3	0	0		MDP0000136792	1	0	0	0
MDP0000135639	4	2	1	1		MDP0000136794	12	11	0	0
MDP0000135652	5	4	0	0		MDP0000136801	4	4	0	0
MDP0000135662	7	6	0	0		MDP0000136806	5	2	0	0
MDP0000135665	20	4	1	0		MDP0000136844	43	28	0	0
MDP0000135666	9	2	0	0		MDP0000136847	9	7	0	0
MDP0000135671	3	1	0	0		MDP0000136848	24	20	0	0
MDP0000135672	22	1	0	0		MDP0000136858	11	6	0	0
MDP0000135675	6	2	0	0		MDP0000136877	16	8	0	0
MDP0000135679	1	1	0	0		MDP0000136882	25	18	0	0
MDP0000135682	4	1	0	0		MDP0000136897	3	2	0	0
MDP0000135718	1	1	0	0		MDP0000136902	1	0	0	0
MDP0000135723	2	0	0	0		MDP0000136905	1	0	0	0
MDP0000135735	13	9	1	0		MDP0000136916	9	6	0	0
MDP0000135761	1	1	0	0		MDP0000136940	1	0	0	0
MDP0000135782	2	2	0	0		MDP0000136977	27	16	0	0
MDP0000135801	5	5	0	0		MDP0000136998	1	1	0	0
MDP0000135806	1	1	0	0		MDP0000137006	6	5	0	0
MDP0000135820	19	15	0	0		MDP0000137031	7	3	0	0
MDP0000135823	3	3	0	0		MDP0000137034	17	11	0	0
MDP0000135827	3	3	0	0		MDP0000137043	2	1	0	0
MDP0000135837	5	4	0	0		MDP0000137073	13	6	0	0
MDP0000135882	1	1	0	0		MDP0000137086	15	10	0	0
MDP0000135917	3	0	0	0		MDP0000137105	5	2	0	0
MDP0000135922	17	11	0	0		MDP0000137113	21	9	1	1
MDP0000135926	2	2	0	0		MDP0000137126	13	10	0	0
MDP0000135937	25	9	0	0		MDP0000137166	2	1	0	0
MDP0000135939	1	1	0	0		MDP0000137177	24	13	1	0
MDP0000135947	10	9	0	0		MDP0000137179	19	11	0	0
MDP0000135949	10	8	0	0		MDP0000137181	44	10	0	0
MDP0000135953	8	8	0	0		MDP0000137221	17	9	0	0
MDP0000135954	5	1	0	0		MDP0000137234	1	0	0	0
MDP0000135968	4	1	0	0		MDP0000137249	8	6	0	0
MDP0000135985	2	2	0	0		MDP0000137256	11	9	0	0
MDP0000136027	4	2	0	0		MDP0000137277	9	8	0	0
MDP0000136030	2	1	0	0		MDP0000137279	3	1	0	0
MDP0000136041	14	8	0	0		MDP0000137283	8	3	0	0
MDP0000136052	41	16	0	0		MDP0000137284	37	10	0	0
MDP0000136074	11	8	0	0		MDP0000137321	5	5	0	0
MDP0000136078	4	3	0	0		MDP0000137324	39	28	0	0
MDP0000136086	21	7	0	0		MDP0000137325	11	7	0	0
MDP0000136087	15	10	0	0		MDP0000137327	10	8	0	0
MDP0000136090	10	8	0	0		MDP0000137330	8	6	2	0
MDP0000136102	5	2	0	0		MDP0000137341	6	4	0	0
MDP0000136103	3	2	0	0		MDP0000137353	1	1	0	0
MDP0000136126	10	5	0	0		MDP0000137355	2	1	0	0
MDP0000136130	9	8	0	0		MDP0000137362	1	1	0	0
MDP0000136137	2	2	0	0		MDP0000137364	11	9	2	0
MDP0000136150	24	18	1	0		MDP0000137366	3	1	0	0
MDP0000136163	6	4	0	0		MDP0000137383	2	0	0	0
MDP0000136166	23	7	0	0		MDP0000137390	18	6	0	0
MDP0000136171	16	9	0	0		MDP0000137411	9	4	0	0
MDP0000136185	47	34	0	0		MDP0000137412	24	8	0	0
MDP0000136208	14	9	0	0		MDP0000137418	3	1	0	0
MDP0000136210	12	8	1	0		MDP0000137428	15	9	0	0
MDP0000136226	3	2	0	0		MDP0000137432	44	27	0	0
MDP0000136230	2	2	0	0		MDP0000137441	14	12	0	0
MDP0000136236	2	2	0	0		MDP0000137468	13	6	0	0
MDP0000136248	2	1	0	0		MDP0000137492	26	22	0	0
MDP0000136272	10	3	0	0		MDP0000137498	5	5	0	0
MDP0000136274	13	4	0	0		MDP0000137551	3	3	0	0
MDP0000136295	13	6	0	0		MDP0000137561	1	1	0	0
MDP0000136296	2	2	0	0		MDP0000137567	7	5	0	0
MDP0000136298	2	1	0	0		MDP0000137568	8	5	0	0
MDP0000136300	21	14	0	0		MDP0000137570	104	81	1	0
MDP0000136302	3	3	0	0		MDP0000137579	5	4	0	0
MDP0000136344	5	3	0	0		MDP0000137580	62	42	0	0
MDP0000136407	12	3	0	0		MDP0000137590	3	2	0	0
MDP0000136412	9	5	0	0		MDP0000137593	8	3	0	0
MDP0000136413	3	3	0	0		MDP0000137638	8	3	0	0
MDP0000136422	12	8	0	0		MDP0000137704	17	14	0	0
MDP0000136423	8	5	0	0		MDP0000137752	5	4	1	1
MDP0000136426	5	4	0	0		MDP0000137792	1	0	0	0
MDP0000136433	99	73	0	0		MDP0000137801	1	0	0	0
MDP0000136434	11	6	0	0		MDP0000137802	2	2	0	0
MDP0000136469	3	1	0	0		MDP0000137858	3	3	1	0
MDP0000136479	10	6	0	0		MDP0000137872	23	18	0	0
MDP0000136489	4	3	0	0		MDP0000137888	13	10	0	0
MDP0000136491	15	8	0	0		MDP0000137890	8	6	0	0
MDP0000136492	3	3	0	0		MDP0000137911	2	0	1	1
MDP0000136498	16	9	0	0		MDP0000137919	1	1	0	0
MDP0000136500	24	14	0	0		MDP0000137939	1	0	0	0
MDP0000136501	3	3	0	0		MDP0000137947	6	4	0	0
MDP0000136503	1	0	0	0		MDP0000137948	9	7	0	0
MDP0000136517	18	14	0	0		MDP0000137954	5	3	0	0
MDP0000136519	1	0	0	0		MDP0000137971	13	7	0	0
MDP0000136520	1	0	0	0		MDP0000137991	9	6	0	0
MDP0000136541	2	2	0	0		MDP0000138004	10	7	0	0
MDP0000136545	2	1	0	0		MDP0000138034	7	3	0	0
MDP0000136546	9	6	0	0		MDP0000138035	3	0	0	0
MDP0000136557	1	1	0	0		MDP0000138039	5	2	0	0
MDP0000136573	5	5	0	0		MDP0000138052	13	4	0	0
MDP0000136579	7	5	0	0		MDP0000138059	4	3	0	0
MDP0000136589	4	2	0	0		MDP0000138065	5	1	0	0
MDP0000136590	6	2	1	1		MDP0000138081	15	11	0	0
MDP0000136632	3	2	1	0		MDP0000138090	36	17	0	0
MDP0000136650	4	0	0	0		MDP0000138109	4	3	0	0
MDP0000136653	44	27	0	0		MDP0000138110	23	17	0	0
MDP0000136654	5	5	0	0		MDP0000138129	92	53	1	1
MDP0000136656	0	0	1	1		MDP0000138140	2	1	0	0
MDP0000136662	2	0	0	0		MDP0000138157	1	1	0	0
MDP0000136668	13	13	0	0		MDP0000138163	7	5	0	0
MDP0000136670	8	7	0	0		MDP0000138170	4	3	1	0
MDP0000136671	4	3	0	0		MDP0000138171	10	7	0	0
MDP0000136674	3	1	0	0		MDP0000138172	17	14	0	0
MDP0000136685	4	1	0	0		MDP0000138185	36	23	0	0
MDP0000136686	4	4	0	0		MDP0000138204	7	4	0	0
MDP0000136698	17	9	0	0		MDP0000138230	1	0	0	0
MDP0000136708	8	5	0	0		MDP0000138246	7	5	0	0
MDP0000136709	48	44	0	0		MDP0000138275	4	1	0	0
MDP0000136717	23	16	0	0		MDP0000138291	8	6	0	0
MDP0000136718	26	17	0	0		MDP0000138296	6	4	0	0
MDP0000136719	23	14	0	0		MDP0000138306	4	3	0	0
MDP0000136723	14	6	0	0		MDP0000138307	3	2	0	0
MDP0000136726	4	3	1	0		MDP0000138315	2	2	0	0
MDP0000136727	13	8	0	0		MDP0000138340	4	3	0	0
MDP0000136759	6	5	1	1		MDP0000138400	1	1	0	0
MDP0000136760	20	11	0	0		MDP0000138405	7	2	0	0
MDP0000136771	9	9	0	0		MDP0000138427	11	3	0	0
MDP0000136776	2	1	0	0		MDP0000138428	5	4	0	0
MDP0000136777	12	7	0	0		MDP0000138466	13	12	0	0
MDP0000136779	9	7	0	0		MDP0000138467	7	2	0	0
MDP0000136790	19	12	0	0		MDP0000138477	5	4	0	0
MDP0000136792	21	10	0	0		MDP0000138499	24	15	1	1
MDP0000136794	12	10	0	0		MDP0000138501	4	4	0	0
MDP0000136801	4	4	0	0		MDP0000138517	18	14	0	0
MDP0000136806	8	6	0	0		MDP0000138538	7	5	0	0
MDP0000136844	47	29	1	0		MDP0000138552	3	2	0	0
MDP0000136847	14	11	0	0		MDP0000138553	2	1	0	0
MDP0000136848	27	21	0	0		MDP0000138581	1	1	0	0
MDP0000136858	11	6	0	0		MDP0000138583	46	32	0	0
MDP0000136877	7	4	0	0		MDP0000138600	30	24	0	0
MDP0000136882	28	16	0	0		MDP0000138601	44	30	0	0
MDP0000136905	6	1	0	0		MDP0000138607	2	1	0	0
MDP0000136916	6	5	0	0		MDP0000138626	42	26	0	0
MDP0000136940	2	1	0	0		MDP0000138640	8	4	0	0
MDP0000136977	16	10	0	0		MDP0000138642	2	2	0	0
MDP0000136989	1	1	0	0		MDP0000138646	30	17	0	0
MDP0000137006	11	8	0	0		MDP0000138653	1	1	0	0
MDP0000137031	7	5	0	0		MDP0000138668	6	1	0	0
MDP0000137034	2	2	0	0		MDP0000138669	2	1	0	0
MDP0000137035	1	0	0	0		MDP0000138677	5	3	0	0
MDP0000137043	2	1	0	0		MDP0000138686	6	4	1	0
MDP0000137073	14	5	0	0		MDP0000138695	4	3	0	0
MDP0000137086	14	10	0	0		MDP0000138697	19	13	1	0
MDP0000137102	1	1	0	0		MDP0000138700	41	22	0	0
MDP0000137105	11	7	0	0		MDP0000138701	16	8	0	0
MDP0000137113	4	2	0	0		MDP0000138703	19	12	0	0
MDP0000137126	10	9	1	0		MDP0000138735	5	4	1	1
MDP0000137138	10	8	0	0		MDP0000138757	4	2	0	0
MDP0000137177	14	3	0	0		MDP0000138764	42	24	0	0
MDP0000137179	26	16	0	0		MDP0000138788	10	8	0	0
MDP0000137181	40	12	0	0		MDP0000138791	9	6	0	0
MDP0000137221	13	11	0	0		MDP0000138792	6	0	0	0
MDP0000137234	1	0	0	0		MDP0000138795	16	10	0	0
MDP0000137249	11	9	1	1		MDP0000138824	1	0	0	0
MDP0000137256	10	7	0	0		MDP0000138833	57	40	1	1
MDP0000137277	10	9	0	0		MDP0000138841	2	2	1	1
MDP0000137283	10	3	1	1		MDP0000138847	30	20	0	0
MDP0000137284	39	9	0	0		MDP0000138852	2	2	0	0
MDP0000137293	3	2	0	0		MDP0000138853	0	0	1	0
MDP0000137294	1	0	0	0		MDP0000138862	2	1	0	0
MDP0000137321	7	5	0	0		MDP0000138874	10	1	0	0
MDP0000137324	37	28	0	0		MDP0000138890	7	5	0	0
MDP0000137325	10	6	1	0		MDP0000138908	16	14	0	0
MDP0000137327	11	8	0	0		MDP0000138937	2	2	0	0
MDP0000137330	19	12	2	0		MDP0000138959	7	5	0	0
MDP0000137339	2	0	0	0		MDP0000138960	1	0	0	0
MDP0000137341	7	3	0	0		MDP0000138963	10	5	0	0
MDP0000137353	3	1	0	0		MDP0000138972	49	17	0	0
MDP0000137355	2	1	0	0		MDP0000138993	4	2	0	0
MDP0000137362	1	1	0	0		MDP0000138998	33	20	0	0
MDP0000137364	9	8	0	0		MDP0000139019	5	3	0	0
MDP0000137366	3	1	0	0		MDP0000139021	10	5	0	0
MDP0000137375	1	1	0	0		MDP0000139035	4	3	2	2
MDP0000137383	7	2	0	0		MDP0000139037	13	10	0	0
MDP0000137390	15	6	0	0		MDP0000139054	10	7	0	0
MDP0000137411	12	8	0	0		MDP0000139055	6	2	0	0
MDP0000137412	31	8	0	0		MDP0000139057	6	3	0	0
MDP0000137418	3	2	0	0		MDP0000139058	3	2	0	0
MDP0000137428	16	12	0	0		MDP0000139060	5	5	0	0
MDP0000137432	40	21	0	0		MDP0000139073	9	6	0	0
MDP0000137441	9	6	0	0		MDP0000139081	74	51	0	0
MDP0000137468	7	3	0	0		MDP0000139083	25	21	0	0
MDP0000137492	31	25	0	0		MDP0000139096	48	25	0	0
MDP0000137498	6	6	0	0		MDP0000139102	4	3	0	0
MDP0000137551	4	4	0	0		MDP0000139111	1	0	1	1
MDP0000137556	1	1	0	0		MDP0000139126	8	4	0	0
MDP0000137561	4	4	0	0		MDP0000139132	8	5	0	0
MDP0000137567	6	4	0	0		MDP0000139147	22	18	0	0
MDP0000137568	10	8	0	0		MDP0000139148	54	38	0	0
MDP0000137570	98	76	0	0		MDP0000139164	8	6	0	0
MDP0000137574	3	1	0	0		MDP0000139186	3	3	0	0
MDP0000137579	6	6	0	0		MDP0000139194	14	8	1	1
MDP0000137580	51	32	0	0		MDP0000139195	5	3	0	0
MDP0000137590	2	1	0	0		MDP0000139219	2	2	1	0
MDP0000137593	5	2	0	0		MDP0000139221	12	7	0	0
MDP0000137638	7	2	1	0		MDP0000139230	5	4	0	0
MDP0000137704	15	11	0	0		MDP0000139235	8	6	0	0
MDP0000137705	1	1	0	0		MDP0000139240	3	3	0	0
MDP0000137733	4	3	0	0		MDP0000139245	8	6	0	0
MDP0000137752	16	11	0	0		MDP0000139246	3	2	0	0
MDP0000137792	1	0	0	0		MDP0000139264	23	16	0	0
MDP0000137801	10	9	0	0		MDP0000139291	4	2	0	0
MDP0000137802	2	1	0	0		MDP0000139303	5	3	0	0
MDP0000137858	3	2	1	0		MDP0000139304	1	1	0	0
MDP0000137872	18	14	0	0		MDP0000139325	18	10	0	0
MDP0000137888	11	7	0	0		MDP0000139362	14	10	1	1
MDP0000137890	7	5	0	0		MDP0000139363	3	3	0	0
MDP0000137911	16	12	0	0		MDP0000139367	1	1	0	0
MDP0000137919	2	2	0	0		MDP0000139369	5	5	0	0
MDP0000137929	4	3	0	0		MDP0000139386	5	3	0	0
MDP0000137947	6	3	0	0		MDP0000139404	1	1	0	0
MDP0000137948	8	5	0	0		MDP0000139428	6	4	0	0
MDP0000137954	25	20	0	0		MDP0000139433	14	9	2	0
MDP0000137970	3	1	0	0		MDP0000139446	10	8	0	0
MDP0000137971	13	7	0	0		MDP0000139447	4	2	0	0
MDP0000137972	2	1	0	0		MDP0000139452	7	4	0	0
MDP0000137983	5	2	0	0		MDP0000139453	1	1	0	0
MDP0000137984	2	2	0	0		MDP0000139485	1	1	0	0
MDP0000137991	6	5	0	0		MDP0000139500	0	0	1	0
MDP0000138004	11	8	0	0		MDP0000139529	22	9	0	0
MDP0000138028	3	1	1	0		MDP0000139530	14	11	0	0
MDP0000138034	9	4	0	0		MDP0000139560	0	0	1	0
MDP0000138035	1	0	1	0		MDP0000139569	9	7	0	0
MDP0000138039	12	8	0	0		MDP0000139586	27	11	0	0
MDP0000138052	10	2	0	0		MDP0000139602	1	1	0	0
MDP0000138059	5	4	0	0		MDP0000139605	10	9	0	0
MDP0000138065	5	1	0	0		MDP0000139615	28	9	0	0
MDP0000138071	1	1	0	0		MDP0000139623	5	2	1	0
MDP0000138073	2	1	0	0		MDP0000139637	16	10	0	0
MDP0000138075	3	3	3	0		MDP0000139654	4	1	0	0
MDP0000138076	2	0	2	1		MDP0000139656	1	1	0	0
MDP0000138081	12	9	0	0		MDP0000139711	15	9	0	0
MDP0000138090	32	21	0	0		MDP0000139714	26	15	0	0
MDP0000138109	6	3	0	0		MDP0000139718	3	2	1	0
MDP0000138110	26	18	0	0		MDP0000139720	2	0	0	0
MDP0000138129	80	42	0	0		MDP0000139755	2	1	0	0
MDP0000138140	5	3	1	0		MDP0000139760	8	6	0	0
MDP0000138171	2	1	0	0		MDP0000139789	34	21	1	0
MDP0000138185	43	22	1	0		MDP0000139807	2	1	0	0
MDP0000138204	4	3	0	0		MDP0000139808	2	1	1	1
MDP0000138230	2	2	0	0		MDP0000139809	13	8	0	0
MDP0000138246	11	6	0	0		MDP0000139823	4	2	0	0
MDP0000138275	4	3	0	0		MDP0000139824	37	20	0	0
MDP0000138291	5	5	0	0		MDP0000139844	1	1	0	0
MDP0000138296	7	6	0	0		MDP0000139849	2	2	0	0
MDP0000138306	2	2	0	0		MDP0000139862	16	8	0	0
MDP0000138307	5	4	0	0		MDP0000139886	9	5	0	0
MDP0000138315	5	4	0	0		MDP0000139929	5	2	0	0
MDP0000138340	3	3	0	0		MDP0000139947	1	1	0	0
MDP0000138356	11	7	0	0		MDP0000139953	41	16	0	0
MDP0000138405	1	1	0	0		MDP0000139961	4	3	0	0
MDP0000138427	20	8	0	0		MDP0000139977	18	14	0	0
MDP0000138428	8	7	1	1		MDP0000139980	2	1	0	0
MDP0000138466	60	32	0	0		MDP0000139982	4	2	0	0
MDP0000138467	7	4	0	0		MDP0000139987	9	8	0	0
MDP0000138477	7	5	0	0		MDP0000140041	1	0	0	0
MDP0000138499	55	36	0	0		MDP0000140066	38	31	0	0
MDP0000138500	1	1	0	0		MDP0000140067	19	15	0	0
MDP0000138501	20	16	0	0		MDP0000140078	3	3	0	0
MDP0000138517	26	20	0	0		MDP0000140112	39	21	0	0
MDP0000138538	6	3	0	0		MDP0000140121	8	5	0	0
MDP0000138552	3	2	0	0		MDP0000140140	1	1	0	0
MDP0000138553	2	1	0	0		MDP0000140150	2	2	0	0
MDP0000138581	1	0	0	0		MDP0000140157	10	9	0	0
MDP0000138583	38	28	0	0		MDP0000140191	8	7	0	0
MDP0000138593	1	0	0	0		MDP0000140193	7	5	0	0
MDP0000138600	1	0	0	0		MDP0000140204	5	2	0	0
MDP0000138601	43	30	0	0		MDP0000140206	16	13	0	0
MDP0000138607	8	5	0	0		MDP0000140212	13	8	1	1
MDP0000138626	30	18	0	0		MDP0000140229	27	16	0	0
MDP0000138640	9	4	0	0		MDP0000140233	3	2	0	0
MDP0000138642	1	1	0	0		MDP0000140263	1	1	0	0
MDP0000138643	2	0	0	0		MDP0000140336	1	1	0	0
MDP0000138646	19	10	0	0		MDP0000140341	5	2	0	0
MDP0000138651	10	8	0	0		MDP0000140342	2	2	0	0
MDP0000138653	3	2	0	0		MDP0000140343	10	7	0	0
MDP0000138668	3	0	0	0		MDP0000140344	5	1	0	0
MDP0000138669	2	0	0	0		MDP0000140352	5	2	0	0
MDP0000138677	18	13	4	3		MDP0000140360	9	8	0	0
MDP0000138686	3	3	1	0		MDP0000140372	4	4	0	0
MDP0000138691	1	1	0	0		MDP0000140398	9	5	0	0
MDP0000138695	10	7	0	0		MDP0000140400	49	20	0	0
MDP0000138697	25	15	0	0		MDP0000140468	16	11	0	0
MDP0000138698	3	3	0	0		MDP0000140513	13	7	0	0
MDP0000138700	42	23	0	0		MDP0000140578	60	44	0	0
MDP0000138701	17	8	0	0		MDP0000140596	5	3	0	0
MDP0000138703	28	18	0	0		MDP0000140622	2	0	1	1
MDP0000138709	7	3	0	0		MDP0000140633	2	2	1	1
MDP0000138727	5	3	0	0		MDP0000140671	12	8	0	0
MDP0000138730	0	0	1	0		MDP0000140755	1	1	0	0
MDP0000138735	12	7	1	1		MDP0000140806	11	7	0	0
MDP0000138752	5	3	0	0		MDP0000140853	2	1	0	0
MDP0000138753	3	3	0	0		MDP0000140864	4	3	0	0
MDP0000138757	5	4	0	0		MDP0000140865	7	3	0	0
MDP0000138764	39	22	1	0		MDP0000140907	4	2	0	0
MDP0000138788	12	8	0	0		MDP0000140914	2	1	0	0
MDP0000138791	7	4	1	1		MDP0000140915	9	4	0	0
MDP0000138792	1	0	0	0		MDP0000140921	4	4	0	0
MDP0000138795	8	6	1	1		MDP0000140942	19	16	0	0
MDP0000138824	3	3	0	0		MDP0000140959	7	3	0	0
MDP0000138833	54	39	1	1		MDP0000140979	4	1	0	0
MDP0000138841	2	1	1	1		MDP0000140980	38	23	0	0
MDP0000138847	37	24	0	0		MDP0000141044	13	8	0	0
MDP0000138851	4	3	0	0		MDP0000141060	1	1	0	0
MDP0000138852	6	5	0	0		MDP0000141076	21	11	0	0
MDP0000138853	2	1	1	0		MDP0000141081	12	5	0	0
MDP0000138860	16	15	0	0		MDP0000141097	18	10	0	0
MDP0000138862	26	19	0	0		MDP0000141115	9	6	0	0
MDP0000138865	8	5	0	0		MDP0000141116	16	13	0	0
MDP0000138874	7	1	0	0		MDP0000141121	4	4	0	0
MDP0000138890	7	5	0	0		MDP0000141124	10	5	0	0
MDP0000138908	14	11	0	0		MDP0000141129	1	0	0	0
MDP0000138959	5	3	0	0		MDP0000141136	10	6	0	0
MDP0000138960	7	2	0	0		MDP0000141154	32	26	0	0
MDP0000138963	12	8	0	0		MDP0000141219	12	11	0	0
MDP0000138972	41	15	0	0		MDP0000141227	17	10	0	0
MDP0000138993	5	3	0	0		MDP0000141228	3	3	0	0
MDP0000138998	28	17	0	0		MDP0000141262	6	3	0	0
MDP0000139019	3	1	0	0		MDP0000141267	6	4	0	0
MDP0000139021	7	3	0	0		MDP0000141283	2	1	0	0
MDP0000139035	4	3	0	0		MDP0000141308	56	40	0	0
MDP0000139037	3	2	1	0		MDP0000141327	6	5	0	0
MDP0000139054	6	4	0	0		MDP0000141352	5	4	0	0
MDP0000139055	10	5	0	0		MDP0000141365	21	8	0	0
MDP0000139057	6	3	0	0		MDP0000141385	2	2	0	0
MDP0000139058	4	1	0	0		MDP0000141429	18	12	0	0
MDP0000139060	8	5	0	0		MDP0000141450	7	2	1	0
MDP0000139073	15	10	0	0		MDP0000141454	9	9	1	1
MDP0000139081	77	52	0	0		MDP0000141457	3	2	0	0
MDP0000139083	20	16	0	0		MDP0000141461	4	4	0	0
MDP0000139096	41	21	0	0		MDP0000141463	1	0	0	0
MDP0000139102	10	6	0	0		MDP0000141470	1	1	0	0
MDP0000139111	0	0	1	1		MDP0000141494	35	10	0	0
MDP0000139126	7	5	0	0		MDP0000141515	0	0	1	0
MDP0000139132	8	5	0	0		MDP0000141521	8	6	0	0
MDP0000139147	24	18	0	0		MDP0000141524	3	3	0	0
MDP0000139148	29	20	0	0		MDP0000141538	5	2	0	0
MDP0000139152	10	9	0	0		MDP0000141556	5	3	0	0
MDP0000139164	6	2	0	0		MDP0000141562	9	6	0	0
MDP0000139186	3	3	0	0		MDP0000141576	4	3	0	0
MDP0000139190	3	3	0	0		MDP0000141581	11	9	0	0
MDP0000139194	20	11	0	0		MDP0000141595	32	23	0	0
MDP0000139195	20	12	0	0		MDP0000141618	16	10	0	0
MDP0000139219	0	0	1	0		MDP0000141620	1	0	0	0
MDP0000139221	6	3	0	0		MDP0000141635	5	3	0	0
MDP0000139230	6	3	0	0		MDP0000141637	3	3	0	0
MDP0000139235	2	2	0	0		MDP0000141638	25	20	0	0
MDP0000139240	1	1	0	0		MDP0000141642	13	9	1	1
MDP0000139245	11	3	0	0		MDP0000141665	2	2	0	0
MDP0000139246	17	10	0	0		MDP0000141709	3	1	0	0
MDP0000139248	3	3	0	0		MDP0000141719	5	3	0	0
MDP0000139264	9	6	0	0		MDP0000141727	1	1	0	0
MDP0000139291	4	2	0	0		MDP0000141754	16	15	0	0
MDP0000139297	2	2	0	0		MDP0000141758	4	4	0	0
MDP0000139303	5	3	0	0		MDP0000141762	8	7	0	0
MDP0000139304	9	3	0	0		MDP0000141770	21	12	0	0
MDP0000139325	18	9	0	0		MDP0000141771	10	6	0	0
MDP0000139345	3	2	0	0		MDP0000141773	2	2	0	0
MDP0000139362	17	12	0	0		MDP0000141774	22	15	0	0
MDP0000139363	3	3	0	0		MDP0000141807	26	23	1	0
MDP0000139367	9	6	0	0		MDP0000141814	11	8	0	0
MDP0000139369	14	10	0	0		MDP0000141815	1	1	0	0
MDP0000139386	2	1	0	0		MDP0000141828	2	2	0	0
MDP0000139400	4	3	0	0		MDP0000141837	4	2	0	0
MDP0000139404	1	0	0	0		MDP0000141863	1	0	0	0
MDP0000139428	5	3	0	0		MDP0000141874	55	32	2	2
MDP0000139433	9	6	1	0		MDP0000141887	1	1	0	0
MDP0000139446	6	6	0	0		MDP0000141888	7	4	0	0
MDP0000139447	4	2	0	0		MDP0000141889	3	1	0	0
MDP0000139452	8	4	0	0		MDP0000141891	2	1	0	0
MDP0000139453	3	0	0	0		MDP0000141892	3	0	0	0
MDP0000139485	3	1	0	0		MDP0000141893	2	0	0	0
MDP0000139500	1	1	1	0		MDP0000141915	6	3	0	0
MDP0000139519	2	2	0	0		MDP0000141921	13	9	1	0
MDP0000139529	28	14	1	1		MDP0000141939	17	10	2	0
MDP0000139530	15	11	0	0		MDP0000141947	15	9	0	0
MDP0000139550	1	0	0	0		MDP0000141948	51	27	0	0
MDP0000139560	3	2	0	0		MDP0000141961	3	3	0	0
MDP0000139569	3	2	0	0		MDP0000142013	5	3	0	0
MDP0000139586	22	9	0	0		MDP0000142019	11	5	0	0
MDP0000139602	1	1	0	0		MDP0000142020	7	5	0	0
MDP0000139605	5	5	0	0		MDP0000142022	14	4	0	0
MDP0000139615	34	10	0	0		MDP0000142076	2	1	1	1
MDP0000139637	11	6	0	0		MDP0000142091	3	1	0	0
MDP0000139654	5	2	0	0		MDP0000142092	4	3	0	0
MDP0000139656	2	1	0	0		MDP0000142134	9	5	0	0
MDP0000139709	1	0	0	0		MDP0000142164	51	25	0	0
MDP0000139711	16	10	2	1		MDP0000142166	21	13	0	0
MDP0000139714	25	14	0	0		MDP0000142216	3	3	0	0
MDP0000139718	17	7	0	0		MDP0000142235	2	2	0	0
MDP0000139720	2	1	0	0		MDP0000142237	10	5	0	0
MDP0000139751	6	3	0	0		MDP0000142240	8	5	0	0
MDP0000139755	7	4	0	0		MDP0000142241	17	12	0	0
MDP0000139760	7	6	0	0		MDP0000142242	4	3	0	0
MDP0000139789	37	23	0	0		MDP0000142243	1	1	1	1
MDP0000139807	3	2	0	0		MDP0000142244	8	7	0	0
MDP0000139808	1	1	1	1		MDP0000142266	7	4	0	0
MDP0000139809	17	9	0	0		MDP0000142273	15	11	0	0
MDP0000139823	9	2	0	0		MDP0000142278	7	5	0	0
MDP0000139824	40	17	0	0		MDP0000142288	1	1	0	0
MDP0000139843	1	0	0	0		MDP0000142301	21	16	0	0
MDP0000139844	1	1	0	0		MDP0000142334	8	1	0	0
MDP0000139849	6	3	0	0		MDP0000142348	24	15	0	0
MDP0000139862	16	8	0	0		MDP0000142356	1	1	0	0
MDP0000139886	8	4	0	0		MDP0000142359	3	2	0	0
MDP0000139929	4	1	0	0		MDP0000142368	10	8	0	0
MDP0000139946	4	2	0	0		MDP0000142389	34	17	0	0
MDP0000139947	1	1	0	0		MDP0000142394	9	8	0	0
MDP0000139953	30	9	0	0		MDP0000142397	9	5	0	0
MDP0000139961	3	0	0	0		MDP0000142398	11	4	0	0
MDP0000139977	15	10	0	0		MDP0000142403	19	11	0	0
MDP0000139980	2	1	0	0		MDP0000142404	10	5	0	0
MDP0000139982	1	0	0	0		MDP0000142416	41	30	0	0
MDP0000139987	13	12	0	0		MDP0000142444	4	3	0	0
MDP0000140041	1	0	0	0		MDP0000142478	9	6	0	0
MDP0000140066	48	37	0	0		MDP0000142484	6	1	0	0
MDP0000140067	24	18	0	0		MDP0000142530	23	13	0	0
MDP0000140075	1	0	0	0		MDP0000142541	9	7	0	0
MDP0000140078	3	3	0	0		MDP0000142574	2	2	0	0
MDP0000140112	30	19	0	0		MDP0000142577	24	16	0	0
MDP0000140121	13	8	0	0		MDP0000142581	1	1	0	0
MDP0000140140	2	2	0	0		MDP0000142582	8	5	0	0
MDP0000140157	5	4	0	0		MDP0000142583	2	0	0	0
MDP0000140191	7	6	0	0		MDP0000142587	9	4	1	1
MDP0000140193	9	8	0	0		MDP0000142588	12	9	0	0
MDP0000140204	4	1	1	0		MDP0000142597	7	5	0	0
MDP0000140206	9	7	0	0		MDP0000142599	39	16	0	0
MDP0000140212	15	10	0	0		MDP0000142616	20	16	0	0
MDP0000140229	24	14	0	0		MDP0000142664	15	1	0	0
MDP0000140233	2	2	0	0		MDP0000142665	23	13	2	0
MDP0000140263	7	5	0	0		MDP0000142666	7	5	0	0
MDP0000140336	5	3	0	0		MDP0000142667	4	3	0	0
MDP0000140341	6	2	0	0		MDP0000142676	6	2	0	0
MDP0000140342	9	6	0	0		MDP0000142679	6	5	0	0
MDP0000140343	7	6	1	0		MDP0000142687	30	12	0	0
MDP0000140344	5	1	0	0		MDP0000142692	7	7	0	0
MDP0000140352	3	2	0	0		MDP0000142698	10	7	0	0
MDP0000140360	9	8	0	0		MDP0000142724	7	3	0	0
MDP0000140372	10	8	0	0		MDP0000142734	10	5	0	0
MDP0000140398	8	5	0	0		MDP0000142740	45	20	0	0
MDP0000140400	64	27	0	0		MDP0000142781	14	9	0	0
MDP0000140404	4	2	0	0		MDP0000142785	8	5	0	0
MDP0000140406	1	0	0	0		MDP0000142818	6	5	0	0
MDP0000140468	23	16	1	1		MDP0000142826	4	3	0	0
MDP0000140513	16	11	0	0		MDP0000142827	2	0	0	0
MDP0000140530	1	1	0	0		MDP0000142861	6	4	0	0
MDP0000140553	1	1	0	0		MDP0000142862	10	7	0	0
MDP0000140578	20	13	0	0		MDP0000142873	0	0	1	0
MDP0000140596	4	3	0	0		MDP0000142895	7	4	0	0
MDP0000140618	1	1	0	0		MDP0000142901	35	26	0	0
MDP0000140621	5	3	0	0		MDP0000142937	19	13	0	0
MDP0000140622	2	1	1	1		MDP0000142953	11	6	1	0
MDP0000140633	7	6	1	1		MDP0000142975	8	8	1	0
MDP0000140671	9	9	0	0		MDP0000142995	2	1	0	0
MDP0000140733	1	1	0	0		MDP0000142997	12	8	0	0
MDP0000140755	4	2	0	0		MDP0000143003	3	1	0	0
MDP0000140769	3	1	0	0		MDP0000143004	8	6	0	0
MDP0000140806	14	11	0	0		MDP0000143005	8	6	0	0
MDP0000140831	2	2	0	0		MDP0000143009	5	3	0	0
MDP0000140853	2	1	0	0		MDP0000143011	2	1	0	0
MDP0000140864	11	6	0	0		MDP0000143024	8	5	0	0
MDP0000140865	10	6	0	0		MDP0000143025	11	8	0	0
MDP0000140907	15	11	0	0		MDP0000143031	14	11	1	0
MDP0000140914	3	1	0	0		MDP0000143085	1	1	0	0
MDP0000140915	6	5	0	0		MDP0000143134	1	1	0	0
MDP0000140921	1	1	0	0		MDP0000143143	10	4	0	0
MDP0000140942	15	11	0	0		MDP0000143173	44	17	1	0
MDP0000140959	7	4	0	0		MDP0000143182	1	0	0	0
MDP0000140979	2	2	0	0		MDP0000143207	1	1	0	0
MDP0000140980	37	22	0	0		MDP0000143208	3	1	0	0
MDP0000140988	13	11	0	0		MDP0000143220	2	1	0	0
MDP0000141044	13	9	0	0		MDP0000143222	86	63	0	0
MDP0000141060	1	1	0	0		MDP0000143289	7	5	0	0
MDP0000141076	13	6	0	0		MDP0000143292	7	7	0	0
MDP0000141081	10	4	0	0		MDP0000143318	6	1	0	0
MDP0000141097	18	11	0	0		MDP0000143368	5	3	1	1
MDP0000141116	1	1	0	0		MDP0000143379	5	3	0	0
MDP0000141121	2	2	0	0		MDP0000143406	3	3	0	0
MDP0000141124	4	3	1	1		MDP0000143415	4	3	0	0
MDP0000141129	1	0	0	0		MDP0000143434	8	7	0	0
MDP0000141136	9	5	0	0		MDP0000143460	26	10	0	0
MDP0000141137	3	1	0	0		MDP0000143470	30	18	1	1
MDP0000141154	25	18	0	0		MDP0000143472	4	2	0	0
MDP0000141219	7	5	0	0		MDP0000143473	2	2	0	0
MDP0000141222	2	0	0	0		MDP0000143487	2	2	0	0
MDP0000141262	8	5	0	0		MDP0000143498	27	13	0	0
MDP0000141267	2	1	0	0		MDP0000143528	2	0	0	0
MDP0000141283	3	1	0	0		MDP0000143554	8	6	0	0
MDP0000141308	53	39	0	0		MDP0000143557	5	3	0	0
MDP0000141327	11	10	0	0		MDP0000143560	38	29	0	0
MDP0000141352	6	5	0	0		MDP0000143571	1	0	0	0
MDP0000141365	21	7	1	0		MDP0000143585	11	7	0	0
MDP0000141385	2	1	0	0		MDP0000143586	1	0	0	0
MDP0000141429	15	10	2	1		MDP0000143596	50	15	0	0
MDP0000141450	5	3	0	0		MDP0000143623	12	8	0	0
MDP0000141454	3	2	0	0		MDP0000143633	9	5	0	0
MDP0000141457	2	1	0	0		MDP0000143636	9	1	0	0
MDP0000141461	3	3	0	0		MDP0000143639	5	3	0	0
MDP0000141470	1	1	0	0		MDP0000143641	4	2	0	0
MDP0000141494	38	16	0	0		MDP0000143655	21	14	0	0
MDP0000141515	2	2	0	0		MDP0000143656	6	5	0	0
MDP0000141521	11	9	0	0		MDP0000143661	4	3	1	0
MDP0000141524	5	5	0	0		MDP0000143677	25	22	0	0
MDP0000141531	19	13	0	0		MDP0000143678	21	17	0	0
MDP0000141538	5	2	0	0		MDP0000143705	94	45	0	0
MDP0000141556	10	6	0	0		MDP0000143706	4	4	0	0
MDP0000141562	7	5	0	0		MDP0000143707	8	3	0	0
MDP0000141576	6	6	0	0		MDP0000143709	22	14	0	0
MDP0000141581	12	10	0	0		MDP0000143712	3	3	1	0
MDP0000141595	35	22	0	0		MDP0000143717	5	4	2	1
MDP0000141618	12	10	0	0		MDP0000143726	4	1	0	0
MDP0000141620	1	0	0	0		MDP0000143742	2	0	0	0
MDP0000141635	4	4	0	0		MDP0000143749	40	26	0	0
MDP0000141638	13	8	0	0		MDP0000143754	23	14	0	0
MDP0000141642	12	8	1	1		MDP0000143757	3	0	0	0
MDP0000141665	2	2	0	0		MDP0000143764	4	2	0	0
MDP0000141686	3	2	0	0		MDP0000143766	1	1	0	0
MDP0000141709	3	1	0	0		MDP0000143798	15	12	0	0
MDP0000141727	2	1	0	0		MDP0000143829	1	1	0	0
MDP0000141754	15	12	0	0		MDP0000143831	3	3	0	0
MDP0000141758	10	6	0	0		MDP0000143841	20	18	0	0
MDP0000141770	24	16	0	0		MDP0000143859	1	0	0	0
MDP0000141771	8	6	0	0		MDP0000143860	1	1	0	0
MDP0000141774	6	6	0	0		MDP0000143861	1	0	1	1
MDP0000141786	3	2	0	0		MDP0000143864	2	2	0	0
MDP0000141807	28	26	0	0		MDP0000143872	7	6	0	0
MDP0000141814	12	9	0	0		MDP0000143875	14	5	0	0
MDP0000141815	4	3	0	0		MDP0000143894	5	3	0	0
MDP0000141828	38	26	0	0		MDP0000143937	9	7	0	0
MDP0000141837	5	3	0	0		MDP0000143951	1	1	0	0
MDP0000141863	1	0	0	0		MDP0000143969	7	2	1	1
MDP0000141874	59	34	1	1		MDP0000143970	8	5	1	1
MDP0000141887	1	1	0	0		MDP0000144015	12	9	0	0
MDP0000141888	7	6	0	0		MDP0000144016	41	19	0	0
MDP0000141889	12	11	0	0		MDP0000144051	3	1	0	0
MDP0000141891	25	19	1	1		MDP0000144084	1	1	0	0
MDP0000141893	8	0	0	0		MDP0000144095	1	1	0	0
MDP0000141906	2	2	0	0		MDP0000144113	18	14	0	0
MDP0000141915	4	2	0	0		MDP0000144114	2	2	1	1
MDP0000141921	13	11	0	0		MDP0000144123	3	1	0	0
MDP0000141939	19	11	2	0		MDP0000144125	5	3	0	0
MDP0000141947	15	11	0	0		MDP0000144150	1	1	0	0
MDP0000141948	29	15	1	1		MDP0000144151	1	1	0	0
MDP0000141961	2	2	0	0		MDP0000144175	2	2	0	0
MDP0000142000	2	1	0	0		MDP0000144186	1	0	0	0
MDP0000142013	9	7	0	0		MDP0000144188	9	1	0	0
MDP0000142019	14	5	0	0		MDP0000144189	13	10	0	0
MDP0000142022	5	3	0	0		MDP0000144197	33	22	0	0
MDP0000142076	4	4	1	1		MDP0000144198	16	11	0	0
MDP0000142079	1	1	0	0		MDP0000144202	4	3	0	0
MDP0000142091	4	2	0	0		MDP0000144203	3	2	0	0
MDP0000142126	1	1	0	0		MDP0000144208	19	13	0	0
MDP0000142134	1	0	0	0		MDP0000144248	5	3	0	0
MDP0000142164	40	21	0	0		MDP0000144263	1	0	0	0
MDP0000142166	18	11	0	0		MDP0000144266	2	0	0	0
MDP0000142188	2	1	0	0		MDP0000144271	70	43	0	0
MDP0000142216	7	5	0	0		MDP0000144286	45	29	0	0
MDP0000142235	1	1	0	0		MDP0000144306	10	9	0	0
MDP0000142237	10	4	0	0		MDP0000144307	19	13	0	0
MDP0000142240	17	12	0	0		MDP0000144332	9	9	0	0
MDP0000142241	15	10	0	0		MDP0000144339	2	1	0	0
MDP0000142242	9	6	0	0		MDP0000144366	1	1	0	0
MDP0000142243	7	4	0	0		MDP0000144391	39	34	0	0
MDP0000142244	9	7	0	0		MDP0000144421	18	8	0	0
MDP0000142266	12	8	0	0		MDP0000144425	3	3	1	0
MDP0000142273	7	7	0	0		MDP0000144432	4	2	0	0
MDP0000142278	9	6	0	0		MDP0000144433	9	8	0	0
MDP0000142288	3	3	0	0		MDP0000144448	1	1	0	0
MDP0000142301	22	14	0	0		MDP0000144474	61	33	1	1
MDP0000142334	2	0	0	0		MDP0000144477	5	3	0	0
MDP0000142348	28	18	0	0		MDP0000144513	28	19	0	0
MDP0000142356	1	1	0	0		MDP0000144523	6	4	0	0
MDP0000142359	5	4	0	0		MDP0000144525	2	2	0	0
MDP0000142368	8	6	0	0		MDP0000144543	4	4	0	0
MDP0000142389	28	14	0	0		MDP0000144547	2	2	0	0
MDP0000142394	16	14	0	0		MDP0000144561	7	4	0	0
MDP0000142397	12	6	0	0		MDP0000144572	10	7	0	0
MDP0000142398	9	4	0	0		MDP0000144591	4	2	0	0
MDP0000142403	16	11	0	0		MDP0000144597	6	4	0	0
MDP0000142404	8	5	0	0		MDP0000144617	10	4	2	1
MDP0000142416	50	32	0	0		MDP0000144618	19	13	0	0
MDP0000142444	4	4	0	0		MDP0000144642	6	5	1	0
MDP0000142478	15	9	0	0		MDP0000144645	9	6	0	0
MDP0000142484	13	6	0	0		MDP0000144669	2	1	0	0
MDP0000142494	10	7	0	0		MDP0000144682	3	2	0	0
MDP0000142530	29	18	0	0		MDP0000144687	3	2	0	0
MDP0000142541	13	10	0	0		MDP0000144734	1	1	0	0
MDP0000142574	2	2	0	0		MDP0000144744	1	1	0	0
MDP0000142577	28	18	0	0		MDP0000144751	1	0	0	0
MDP0000142582	1	0	0	0		MDP0000144765	3	1	0	0
MDP0000142587	1	0	0	0		MDP0000144793	36	21	0	0
MDP0000142588	9	7	0	0		MDP0000144810	3	2	0	0
MDP0000142597	4	4	0	0		MDP0000144846	2	1	1	0
MDP0000142599	42	15	0	0		MDP0000144848	3	2	0	0
MDP0000142616	22	17	0	0		MDP0000144861	21	10	1	1
MDP0000142664	23	3	0	0		MDP0000144864	23	14	0	0
MDP0000142665	27	17	0	0		MDP0000144870	8	8	0	0
MDP0000142666	13	8	1	1		MDP0000144874	39	29	0	0
MDP0000142667	6	4	0	0		MDP0000144878	34	16	0	0
MDP0000142676	7	2	0	0		MDP0000144888	20	15	0	0
MDP0000142679	6	4	0	0		MDP0000144908	6	5	0	0
MDP0000142687	40	21	0	0		MDP0000144916	5	4	0	0
MDP0000142692	8	8	0	0		MDP0000144921	1	1	0	0
MDP0000142698	8	5	0	0		MDP0000144930	3	2	0	0
MDP0000142724	9	7	0	0		MDP0000144931	10	5	0	0
MDP0000142734	10	5	0	0		MDP0000144960	1	0	0	0
MDP0000142740	35	14	0	0		MDP0000145007	7	6	0	0
MDP0000142781	9	7	1	1		MDP0000145009	23	15	0	0
MDP0000142785	4	4	0	0		MDP0000145024	14	7	2	0
MDP0000142804	13	7	0	0		MDP0000145046	1	1	0	0
MDP0000142818	6	5	0	0		MDP0000145083	9	6	0	0
MDP0000142826	5	3	0	0		MDP0000145084	13	2	0	0
MDP0000142827	9	7	1	0		MDP0000145094	1	0	0	0
MDP0000142851	4	4	1	1		MDP0000145097	1	0	0	0
MDP0000142854	1	1	1	1		MDP0000145100	19	11	0	0
MDP0000142861	8	6	0	0		MDP0000145180	10	7	0	0
MDP0000142862	20	12	1	0		MDP0000145244	16	14	0	0
MDP0000142869	4	2	0	0		MDP0000145246	3	3	0	0
MDP0000142873	2	1	0	0		MDP0000145258	14	7	0	0
MDP0000142893	1	1	0	0		MDP0000145268	1	1	0	0
MDP0000142895	5	4	0	0		MDP0000145269	11	6	0	0
MDP0000142901	1	1	0	0		MDP0000145314	4	4	0	0
MDP0000142937	12	9	0	0		MDP0000145323	3	1	0	0
MDP0000142939	1	1	0	0		MDP0000145329	6	3	0	0
MDP0000142953	10	6	0	0		MDP0000145335	33	10	0	0
MDP0000142975	17	15	0	0		MDP0000145420	16	12	0	0
MDP0000142995	9	7	1	1		MDP0000145440	3	3	0	0
MDP0000142997	5	4	0	0		MDP0000145448	13	6	0	0
MDP0000143003	3	0	0	0		MDP0000145449	1	1	0	0
MDP0000143004	8	5	0	0		MDP0000145463	8	7	0	0
MDP0000143005	11	6	0	0		MDP0000145486	1	1	0	0
MDP0000143009	17	6	0	0		MDP0000145506	12	3	0	0
MDP0000143011	11	7	0	0		MDP0000145507	2	2	0	0
MDP0000143024	17	14	1	0		MDP0000145511	8	4	0	0
MDP0000143025	10	8	0	0		MDP0000145512	15	3	0	0
MDP0000143031	21	14	0	0		MDP0000145529	45	20	0	0
MDP0000143085	1	1	0	0		MDP0000145531	4	2	0	0
MDP0000143123	1	1	1	1		MDP0000145553	19	12	0	0
MDP0000143134	1	1	0	0		MDP0000145554	4	4	0	0
MDP0000143143	12	5	0	0		MDP0000145584	10	4	0	0
MDP0000143173	44	19	1	0		MDP0000145603	4	2	0	0
MDP0000143182	14	8	1	0		MDP0000145604	15	7	0	0
MDP0000143207	3	2	0	0		MDP0000145618	1	0	0	0
MDP0000143208	3	1	1	0		MDP0000145630	5	4	1	1
MDP0000143220	5	0	0	0		MDP0000145637	7	3	0	0
MDP0000143222	91	64	0	0		MDP0000145643	1	0	0	0
MDP0000143280	8	5	0	0		MDP0000145652	40	21	0	0
MDP0000143289	8	5	0	0		MDP0000145663	3	2	0	0
MDP0000143292	10	5	0	0		MDP0000145677	15	10	0	0
MDP0000143318	26	15	0	0		MDP0000145719	1	1	0	0
MDP0000143334	1	1	0	0		MDP0000145727	1	1	0	0
MDP0000143364	15	10	1	0		MDP0000145757	10	9	0	0
MDP0000143368	17	12	1	1		MDP0000145763	16	10	0	0
MDP0000143379	5	3	0	0		MDP0000145764	9	7	0	0
MDP0000143383	1	0	0	0		MDP0000145781	29	21	0	0
MDP0000143393	4	2	0	0		MDP0000145790	3	2	0	0
MDP0000143406	4	4	0	0		MDP0000145793	7	3	0	0
MDP0000143415	5	3	0	0		MDP0000145813	27	17	2	2
MDP0000143434	6	5	0	0		MDP0000145820	20	11	0	0
MDP0000143460	20	7	0	0		MDP0000145833	3	2	0	0
MDP0000143470	32	16	1	1		MDP0000145841	4	4	0	0
MDP0000143472	4	2	0	0		MDP0000145846	3	2	0	0
MDP0000143473	1	1	0	0		MDP0000145847	3	2	0	0
MDP0000143487	7	5	0	0		MDP0000145857	18	14	0	0
MDP0000143488	8	3	0	0		MDP0000145872	4	1	0	0
MDP0000143498	30	15	0	0		MDP0000145881	1	1	0	0
MDP0000143528	2	0	0	0		MDP0000145897	39	22	0	0
MDP0000143531	2	1	0	0		MDP0000145898	44	10	1	0
MDP0000143554	12	11	0	0		MDP0000145903	67	45	2	2
MDP0000143560	17	13	0	0		MDP0000145906	14	9	1	1
MDP0000143571	3	2	0	0		MDP0000145916	5	2	0	0
MDP0000143585	12	7	0	0		MDP0000145928	17	15	0	0
MDP0000143586	6	4	0	0		MDP0000145938	10	9	1	0
MDP0000143596	57	21	0	0		MDP0000145972	2	2	0	0
MDP0000143600	10	7	0	0		MDP0000145990	3	0	0	0
MDP0000143623	12	11	0	0		MDP0000145991	4	3	0	0
MDP0000143633	4	3	0	0		MDP0000145993	1	0	0	0
MDP0000143636	1	0	0	0		MDP0000145996	17	11	0	0
MDP0000143639	6	4	1	0		MDP0000146003	14	6	0	0
MDP0000143641	3	1	0	0		MDP0000146006	9	3	0	0
MDP0000143655	11	8	0	0		MDP0000146017	2	2	0	0
MDP0000143656	13	8	0	0		MDP0000146062	1	0	0	0
MDP0000143661	7	5	1	0		MDP0000146063	2	1	0	0
MDP0000143677	23	18	0	0		MDP0000146069	1	0	0	0
MDP0000143678	23	13	0	0		MDP0000146073	22	13	0	0
MDP0000143680	6	3	0	0		MDP0000146076	2	1	0	0
MDP0000143705	95	44	0	0		MDP0000146087	16	7	0	0
MDP0000143706	9	7	0	0		MDP0000146088	13	8	0	0
MDP0000143707	14	6	0	0		MDP0000146106	21	16	1	0
MDP0000143709	36	23	0	0		MDP0000146108	23	12	0	0
MDP0000143712	10	6	0	0		MDP0000146129	3	3	0	0
MDP0000143717	0	0	1	1		MDP0000146195	7	5	0	0
MDP0000143726	6	3	0	0		MDP0000146197	7	2	0	0
MDP0000143742	3	1	0	0		MDP0000146221	10	5	0	0
MDP0000143749	39	26	0	0		MDP0000146231	2	2	0	0
MDP0000143754	21	14	1	1		MDP0000146240	3	1	0	0
MDP0000143757	4	2	0	0		MDP0000146242	11	8	0	0
MDP0000143765	3	3	0	0		MDP0000146244	15	10	0	0
MDP0000143766	2	2	0	0		MDP0000146255	42	31	0	0
MDP0000143798	3	3	0	0		MDP0000146276	4	3	0	0
MDP0000143829	19	13	0	0		MDP0000146310	3	1	0	0
MDP0000143831	1	1	0	0		MDP0000146312	10	2	0	0
MDP0000143841	30	27	0	0		MDP0000146317	1	0	0	0
MDP0000143844	7	3	0	0		MDP0000146388	5	2	0	0
MDP0000143859	1	0	1	0		MDP0000146389	2	0	0	0
MDP0000143860	3	2	0	0		MDP0000146401	11	5	0	0
MDP0000143861	3	0	0	0		MDP0000146411	3	0	0	0
MDP0000143872	7	6	0	0		MDP0000146412	1	0	0	0
MDP0000143875	21	7	0	0		MDP0000146449	5	2	0	0
MDP0000143894	5	3	0	0		MDP0000146464	14	12	2	1
MDP0000143969	12	5	0	0		MDP0000146469	19	10	0	0
MDP0000143970	8	5	1	1		MDP0000146497	1	1	0	0
[truncated: 14,384 more rows]

## Sheet: Additional file 3
¡®Nagafu No.2¡¯							¡®Qinguan¡¯
#GeneID	Polymorphism(S:SNP,NS:NonSynonymous,Sv:SV,F:Frame)	Database	Annotation				#GeneID	Polymorphism(S:SNP,NS:NonSynonymous,Sv:SV,F:Frame)	Database	Annotation
MDP0000000999	S	Swissprot	sp|Q6N075|MFSD5_HUMAN	1.01653e-82	159/429(37.06) 265 Major facilitator superfamily domain-containing protein 5 OS=Homo sapiens GN=MFSD5 PE=2 SV=2		MDP0000000999	S/NS	Swissprot	sp|Q6N075|MFSD5_HUMAN	1.01653e-82	159/429(37.06) 265 Major facilitator superfamily domain-containing protein 5 OS=Homo sapiens GN=MFSD5 PE=2 SV=2
MDP0000000999	S	GO	9	Cellular	Component: endosome (GO:0005768); Cellular Component: vacuolar membrane (GO:0005774); Cellular Component: Golgi apparatus (GO:0005794); Cellular Component: trans-Golgi network (GO:0005802); Cellular Component: plasma membrane (GO:0005886); Biological Proc		MDP0000000999	S/NS	GO	9	Cellular	Component: endosome (GO:0005768); Cellular Component: vacuolar membrane (GO:0005774); Cellular Component: Golgi apparatus (GO:0005794); Cellular Component: trans-Golgi network (GO:0005802); Cellular Component: plasma membrane (GO:0005886); Biological Proc
MDP0000000999	S	nr	gi|462406917|gb|EMJ12381.1|	0	421/461(91.32) 841 hypothetical protein PRUPE_ppa005436mg [Prunus persica]		MDP0000000999	S/NS	nr	gi|462406917|gb|EMJ12381.1|	0	421/461(91.32) 841 hypothetical protein PRUPE_ppa005436mg [Prunus persica]
MDP0000003459	S/NS	Swissprot	sp|P51139|MSK3_MEDSA	0	368/406(90.64) 760 Glycogen synthase kinase-3 homolog MsK-3 OS=Medicago sativa GN=MSK-3 PE=2 SV=2		MDP0000003459	S/NS	Swissprot	sp|P51139|MSK3_MEDSA	0	368/406(90.64) 760 Glycogen synthase kinase-3 homolog MsK-3 OS=Medicago sativa GN=MSK-3 PE=2 SV=2
MDP0000003459	S/NS	GO	84	Biological	Process: re-entry into mitotic cell cycle (GO:0000320); Molecular Function: RNA polymerase II transcription factor binding (GO:0001085); Biological Process: epithelial to mesenchymal transition (GO:0001837); Biological Process: positive regulation of cell		MDP0000003459	S/NS	GO	84	Biological	Process: re-entry into mitotic cell cycle (GO:0000320); Molecular Function: RNA polymerase II transcription factor binding (GO:0001085); Biological Process: epithelial to mesenchymal transition (GO:0001837); Biological Process: positive regulation of cell
MDP0000003459	S/NS	COG	SPAC1687.15	1e-147	211/352(59.94) 424 Spo COG0515 Serine/threonine protein kinase [RTKL] -- --		MDP0000003459	S/NS	COG	SPAC1687.15	1e-147	211/352(59.94) 424 Spo COG0515 Serine/threonine protein kinase [RTKL] -- --
MDP0000003459	S/NS	nr	gi|462418234|gb|EMJ22683.1|	0	390/407(95.82) 805 hypothetical protein PRUPE_ppa006462mg [Prunus persica]		MDP0000003459	S/NS	nr	gi|462418234|gb|EMJ22683.1|	0	390/407(95.82) 805 hypothetical protein PRUPE_ppa006462mg [Prunus persica]
MDP0000003570	S/NS	Swissprot	sp|P18616|RPB1_ARATH	0	1548/1787(86.63) 3160 DNA-directed RNA polymerase II subunit RPB1 OS=Arabidopsis thaliana GN=RPB205 PE=1 SV=3		MDP0000003570	S/NS	Swissprot	sp|P18616|RPB1_ARATH	0	1548/1787(86.63) 3160 DNA-directed RNA polymerase II subunit RPB1 OS=Arabidopsis thaliana GN=RPB205 PE=1 SV=3
MDP0000003570	S/NS	GO	26	Biological	Process: RNA splicing, via endonucleolytic cleavage and ligation (GO:0000394); Biological Process: mRNA splicing, via spliceosome (GO:0000398); Molecular Function: DNA binding (GO:0003677); Molecular Function: DNA-directed RNA polymerase activity (GO:0003		MDP0000003570	S/NS	GO	26	Biological	Process: RNA splicing, via endonucleolytic cleavage and ligation (GO:0000394); Biological Process: mRNA splicing, via spliceosome (GO:0000398); Molecular Function: DNA binding (GO:0003677); Molecular Function: DNA-directed RNA polymerase activity (GO:0003
MDP0000003570	S/NS	COG	SPBC28F2.12	0	1045/1810(57.73) 2019 Spo COG0086 DNA-directed RNA polymerase, beta' subunit/160 kD subunit [K] INFORMATION STORAGE AND PROCESSING Transcription		MDP0000003570	S/NS	COG	SPBC28F2.12	0	1045/1810(57.73) 2019 Spo COG0086 DNA-directed RNA polymerase, beta' subunit/160 kD subunit [K] INFORMATION STORAGE AND PROCESSING Transcription
MDP0000003570	S/NS	nr	gi|462398589|gb|EMJ04257.1|	0	1702/1793(94.92) 3428 hypothetical protein PRUPE_ppa000093mg [Prunus persica]		MDP0000003570	S/NS	nr	gi|462398589|gb|EMJ04257.1|	0	1702/1793(94.92) 3428 hypothetical protein PRUPE_ppa000093mg [Prunus persica]
MDP0000003570	S/NS	KEGG	K03006|0.0|vvi:100264310|similar	to	NRPB1 (RNA POLYMERASE II LARGE SUBUNIT)		MDP0000003570	S/NS	KEGG	K03006|0.0|vvi:100264310|similar	to	NRPB1 (RNA POLYMERASE II LARGE SUBUNIT)
MDP0000003574	S/NS	Swissprot	sp|P18616|RPB1_ARATH	0	1586/1833(86.52) 3231 DNA-directed RNA polymerase II subunit RPB1 OS=Arabidopsis thaliana GN=RPB205 PE=1 SV=3		MDP0000003574	S/NS	Swissprot	sp|P18616|RPB1_ARATH	0	1586/1833(86.52) 3231 DNA-directed RNA polymerase II subunit RPB1 OS=Arabidopsis thaliana GN=RPB205 PE=1 SV=3
MDP0000003574	S/NS	GO	26	Biological	Process: RNA splicing, via endonucleolytic cleavage and ligation (GO:0000394); Biological Process: mRNA splicing, via spliceosome (GO:0000398); Molecular Function: DNA binding (GO:0003677); Molecular Function: DNA-directed RNA polymerase activity (GO:0003		MDP0000003574	S/NS	GO	26	Biological	Process: RNA splicing, via endonucleolytic cleavage and ligation (GO:0000394); Biological Process: mRNA splicing, via spliceosome (GO:0000398); Molecular Function: DNA binding (GO:0003677); Molecular Function: DNA-directed RNA polymerase activity (GO:0003
MDP0000003574	S/NS	COG	SPBC28F2.12	0	1045/1811(57.70) 2009 Spo COG0086 DNA-directed RNA polymerase, beta' subunit/160 kD subunit [K] INFORMATION STORAGE AND PROCESSING Transcription		MDP0000003574	S/NS	COG	SPBC28F2.12	0	1045/1811(57.70) 2009 Spo COG0086 DNA-directed RNA polymerase, beta' subunit/160 kD subunit [K] INFORMATION STORAGE AND PROCESSING Transcription
MDP0000003574	S/NS	nr	gi|462398589|gb|EMJ04257.1|	0	1749/1846(94.75) 3515 hypothetical protein PRUPE_ppa000093mg [Prunus persica]		MDP0000003574	S/NS	nr	gi|462398589|gb|EMJ04257.1|	0	1749/1846(94.75) 3515 hypothetical protein PRUPE_ppa000093mg [Prunus persica]
MDP0000003574	S/NS	KEGG	K03006|0.0|vvi:100264310|similar	to	NRPB1 (RNA POLYMERASE II LARGE SUBUNIT)		MDP0000003574	S/NS	KEGG	K03006|0.0|vvi:100264310|similar	to	NRPB1 (RNA POLYMERASE II LARGE SUBUNIT)
MDP0000003818	S/NS	Swissprot	sp|Q5S2C4|NCKP1_ARATH	0	1118/1434(77.96) 2201 Protein NAP1 OS=Arabidopsis thaliana GN=NAP1 PE=1 SV=2		MDP0000003818	S/NS	Swissprot	sp|Q5S2C4|NCKP1_ARATH	0	1118/1434(77.96) 2201 Protein NAP1 OS=Arabidopsis thaliana GN=NAP1 PE=1 SV=2
MDP0000003818	S/NS	GO	49	Biological	Process: MAPK cascade (GO:0000165); Biological Process: mitotic cell cycle (GO:0000278); Biological Process: cell morphogenesis (GO:0000902); Biological Process: morphogenesis of an epithelium (GO:0002009); Biological Process: regionalization (GO:0003002)		MDP0000003818	S/NS	GO	49	Biological	Process: MAPK cascade (GO:0000165); Biological Process: mitotic cell cycle (GO:0000278); Biological Process: cell morphogenesis (GO:0000902); Biological Process: morphogenesis of an epithelium (GO:0002009); Biological Process: regionalization (GO:0003002)
MDP0000003818	S/NS	nr	gi|462409595|gb|EMJ14929.1|	0	1256/1405(89.40) 2469 hypothetical protein PRUPE_ppa000289mg [Prunus persica]		MDP0000003818	S/NS	nr	gi|462409595|gb|EMJ14929.1|	0	1256/1405(89.40) 2469 hypothetical protein PRUPE_ppa000289mg [Prunus persica]
MDP0000003818	S/NS	KEGG	K05750|0.0|vvi:100264488|hypothetical	protein	LOC100264488		MDP0000003818	S/NS	KEGG	K05750|0.0|vvi:100264488|hypothetical	protein	LOC100264488
MDP0000004565	S/NS	Swissprot	sp|A6BM35|PSBJ_GNEPA	5.69123e-18	32/40(80.00) 71 Photosystem II reaction center protein J OS=Gnetum parvifolium GN=psbJ PE=3 SV=1		MDP0000004565	S/NS	Swissprot	sp|A6BM35|PSBJ_GNEPA	5.69123e-18	32/40(80.00) 71 Photosystem II reaction center protein J OS=Gnetum parvifolium GN=psbJ PE=3 SV=1
MDP0000004565	S/NS	GO	5	Cellular	Component: chloroplast thylakoid membrane (GO:0009535); Cellular Component: photosystem II reaction center (GO:0009539); Biological Process: photosynthesis (GO:0015979); Cellular Component: integral to membrane (GO:0016021); Cellular Component: cytoplasmi		MDP0000004565	S/NS	GO	5	Cellular	Component: chloroplast thylakoid membrane (GO:0009535); Cellular Component: photosystem II reaction center (GO:0009539); Biological Process: photosynthesis (GO:0015979); Cellular Component: integral to membrane (GO:0016021); Cellular Component: cytoplasmi
MDP0000004565	S/NS	nr	gi|115441443|ref|NP_001045001.1|	5.18999e-21	36/47(76.60) 81 Os01g0881600 [Oryza sativa Japonica Group]		MDP0000004565	S/NS	nr	gi|115441443|ref|NP_001045001.1|	5.18999e-21	36/47(76.60) 81 Os01g0881600 [Oryza sativa Japonica Group]
MDP0000004565	S/NS	KEGG	K02711|4e-22|osa:4324851|Os01g0881600				MDP0000004565	S/NS	KEGG	K02711|4e-22|osa:4324851|Os01g0881600
MDP0000004679	S	Swissprot	sp|Q494P0|PHT17_ARATH	0	423/529(79.96) 855 Probable inorganic phosphate transporter 1-7 OS=Arabidopsis thaliana GN=PHT1-7 PE=2 SV=2		MDP0000004749	S/NS	Swissprot	sp|Q9SZ53|P2C60_ARATH	1.01276e-173	245/352(69.60) 489 Probable protein phosphatase 2C 60 OS=Arabidopsis thaliana GN=At4g31860 PE=2 SV=1
MDP0000004679	S	GO	18	Molecular	Function: inorganic phosphate transmembrane transporter activity (GO:0005315); Molecular Function: sugar:hydrogen symporter activity (GO:0005351); Cellular Component: extracellular region (GO:0005576); Cellular Component: nucleus (GO:0005634); Cellular Co		MDP0000004749	S/NS	GO	10	Molecular	Function: protein serine/threonine phosphatase activity (GO:0004722); Cellular Component: nucleus (GO:0005634); Cellular Component: plasma membrane (GO:0005886); Biological Process: protein dephosphorylation (GO:0006470); Biological Process: response to s
MDP0000004679	S	COG	Ta0048	4e-89	185/511(36.20) 283 Tac COG0477 Permeases of the major facilitator superfamily [GEPR] -- --		MDP0000004749	S/NS	COG	SPCC1223.11	5e-68	132/342(38.60) 219 Spo COG0631 Serine/threonine protein phosphatase [T] CELLULAR PROCESSES AND SIGNALING Signal transduction mechanisms
MDP0000004679	S	nr	gi|462419527|gb|EMJ23790.1|	0	480/526(91.25) 956 hypothetical protein PRUPE_ppa004157mg [Prunus persica]		MDP0000004749	S/NS	nr	gi|462413399|gb|EMJ18448.1|	0	313/356(87.92) 629 hypothetical protein PRUPE_ppa007542mg [Prunus persica]
MDP0000004749	S/NS	Swissprot	sp|Q9SZ53|P2C60_ARATH	1.01276e-173	245/352(69.60) 489 Probable protein phosphatase 2C 60 OS=Arabidopsis thaliana GN=At4g31860 PE=2 SV=1		MDP0000004749	S/NS	KEGG	K01090|0.0|vvi:100261065|hypothetical	protein	LOC100261065
MDP0000004749	S/NS	GO	10	Molecular	Function: protein serine/threonine phosphatase activity (GO:0004722); Cellular Component: nucleus (GO:0005634); Cellular Component: plasma membrane (GO:0005886); Biological Process: protein dephosphorylation (GO:0006470); Biological Process: response to s		MDP0000004754	S/NS	Swissprot	sp|Q9ZT66|E134_MAIZE	1.05213e-36	74/197(37.56) 134 Endo-1,3;1,4-beta-D-glucanase OS=Zea mays PE=1 SV=1
MDP0000004749	S/NS	COG	SPCC1223.11	5e-68	132/342(38.60) 219 Spo COG0631 Serine/threonine protein phosphatase [T] CELLULAR PROCESSES AND SIGNALING Signal transduction mechanisms		MDP0000004754	S/NS	GO	1	Cellular	Component: intracellular part (GO:0044424);
MDP0000004749	S/NS	nr	gi|462413399|gb|EMJ18448.1|	0	313/356(87.92) 629 hypothetical protein PRUPE_ppa007542mg [Prunus persica]		MDP0000004754	S/NS	COG	YAL049c	1e-20	71/242(29.34) 89.0 Sce COG0412 Dienelactone hydrolase and related enzymes [Q] METABOLISM Secondary metabolites biosynthesis, transport and catabolism
MDP0000004749	S/NS	KEGG	K01090|0.0|vvi:100261065|hypothetical	protein	LOC100261065		MDP0000004754	S/NS	nr	gi|462423741|gb|EMJ28004.1|	2.08005e-127	182/227(80.18) 368 hypothetical protein PRUPE_ppa024774mg [Prunus persica]
MDP0000004754	S/NS	Swissprot	sp|Q9ZT66|E134_MAIZE	1.05213e-36	74/197(37.56) 134 Endo-1,3;1,4-beta-D-glucanase OS=Zea mays PE=1 SV=1		MDP0000005389	S/NS	Swissprot	sp|Q8L5U0|CSN4_ARATH	0	323/397(81.36) 637 COP9 signalosome complex subunit 4 OS=Arabidopsis thaliana GN=CSN4 PE=1 SV=2
MDP0000004754	S/NS	GO	1	Cellular	Component: intracellular part (GO:0044424);		MDP0000005389	S/NS	GO	25	Biological	Process: G2 phase of mitotic cell cycle (GO:0000085); Biological Process: mitotic cell cycle (GO:0000278); Biological Process: cytokinesis (GO:0000910); Biological Process: compound eye photoreceptor cell differentiation (GO:0001751); Biological Process:
MDP0000004754	S/NS	COG	YAL049c	1e-20	71/242(29.34) 89.0 Sce COG0412 Dienelactone hydrolase and related enzymes [Q] METABOLISM Secondary metabolites biosynthesis, transport and catabolism		MDP0000005389	S/NS	nr	gi|462419940|gb|EMJ24203.1|	0	372/395(94.18) 731 hypothetical protein PRUPE_ppa006792mg [Prunus persica]
MDP0000004754	S/NS	nr	gi|462423741|gb|EMJ28004.1|	2.08005e-127	182/227(80.18) 368 hypothetical protein PRUPE_ppa024774mg [Prunus persica]		MDP0000005389	S/NS	KEGG	K12178|0.0|rcu:RCOM_1593880|cop9	complex	subunit, putative
MDP0000005389	S/NS	Swissprot	sp|Q8L5U0|CSN4_ARATH	0	323/397(81.36) 637 COP9 signalosome complex subunit 4 OS=Arabidopsis thaliana GN=CSN4 PE=1 SV=2		MDP0000005879	S	Swissprot	sp|Q39123|ATHB8_ARATH	0	687/836(82.18) 1368 Homeobox-leucine zipper protein ATHB-8 OS=Arabidopsis thaliana GN=ATHB-8 PE=1 SV=1
MDP0000005389	S/NS	GO	25	Biological	Process: G2 phase of mitotic cell cycle (GO:0000085); Biological Process: mitotic cell cycle (GO:0000278); Biological Process: cytokinesis (GO:0000910); Biological Process: compound eye photoreceptor cell differentiation (GO:0001751); Biological Process:		MDP0000005879	S	GO	47	Molecular	Function: sequence-specific DNA binding transcription factor activity (GO:0003700); Molecular Function: protein binding (GO:0005515); Cellular Component: nucleus (GO:0005634); Biological Process: regulation of transcription, DNA-dependent (GO:0006355); Bi
MDP0000005389	S/NS	nr	gi|462419940|gb|EMJ24203.1|	0	372/395(94.18) 731 hypothetical protein PRUPE_ppa006792mg [Prunus persica]		MDP0000005879	S	nr	gi|206572107|gb|ACI13686.1|	0	826/829(99.64) 1660 putative HB8 HD-ZipIII [Malus x domestica]
MDP0000005389	S/NS	KEGG	K12178|0.0|rcu:RCOM_1593880|cop9	complex	subunit, putative		MDP0000006982	S/NS	Swissprot	sp|Q9LYT3|TT12_ARATH	2.93473e-153	223/442(50.45) 447 Protein TRANSPARENT TESTA 12 OS=Arabidopsis thaliana GN=TT12 PE=2 SV=1
MDP0000005879	S	Swissprot	sp|Q39123|ATHB8_ARATH	0	687/836(82.18) 1368 Homeobox-leucine zipper protein ATHB-8 OS=Arabidopsis thaliana GN=ATHB-8 PE=1 SV=1		MDP0000006982	S/NS	GO	17	Cellular	Component: vacuolar membrane (GO:0005774); Cellular Component: plasma membrane (GO:0005886); Biological Process: drug transmembrane transport (GO:0006855); Biological Process: purine nucleobase transport (GO:0006863); Biological Process: response to symbi
MDP0000005879	S	GO	47	Molecular	Function: sequence-specific DNA binding transcription factor activity (GO:0003700); Molecular Function: protein binding (GO:0005515); Cellular Component: nucleus (GO:0005634); Biological Process: regulation of transcription, DNA-dependent (GO:0006355); Bi		MDP0000006982	S/NS	COG	SPCC4B3.13	7e-65	131/438(29.91) 219 Spo COG0534 Na+-driven multidrug efflux pump [V] CELLULAR PROCESSES AND SIGNALING Defense mechanisms
MDP0000005879	S	nr	gi|206572107|gb|ACI13686.1|	0	826/829(99.64) 1660 putative HB8 HD-ZipIII [Malus x domestica]		MDP0000006982	S/NS	nr	gi|462408312|gb|EMJ13646.1|	0	381/446(85.43) 769 hypothetical protein PRUPE_ppa017237mg, partial [Prunus persica]
MDP0000006177	S/NS	Swissprot	sp|Q9XF98|CALR_PRUAR	0	385/432(89.12) 787 Calreticulin OS=Prunus armeniaca PE=2 SV=1		MDP0000007682	S/NS	Swissprot	sp|P43309|PPO_MALDO	0	324/578(56.06) 620 Polyphenol oxidase, chloroplastic OS=Malus domestica PE=2 SV=1
MDP0000006177	S/NS	GO	79	Biological	Process: negative regulation of transcription from RNA polymerase II promoter (GO:0000122); Cellular Component: acrosomal vesicle (GO:0001669); Molecular Function: complement component C1q binding (GO:0001849); Molecular Function: glycoprotein binding (GO		MDP0000007682	S/NS	GO	11	Molecular	Function: catechol oxidase activity (GO:0004097); Molecular Function: monophenol monooxygenase activity (GO:0004503); Molecular Function: copper ion binding (GO:0005507); Cellular Component: vacuolar lumen (GO:0005775); Cellular Component: plastid (GO:000
MDP0000006177	S/NS	nr	gi|11131904|sp|Q9XF98.1|CALR_PRUAR	0	385/432(89.12) 787 RecName: Full=Calreticulin; Flags: Precursor		MDP0000007682	S/NS	nr	gi|388254197|gb|ADF59058.2|	0	518/587(88.25) 1070 polyphenol oxidase IV [Pyrus x bretschneideri]
MDP0000006177	S/NS	KEGG	K08057|0.0|rcu:RCOM_1434770|calreticulin,	putative			MDP0000009497	S/NS	Swissprot	sp|A7T167|GDAP2_NEMVE	6.79556e-105	182/507(35.90) 327 Protein GDAP2 homolog OS=Nematostella vectensis GN=gdap2 PE=3 SV=1
MDP0000006982	S/NS	Swissprot	sp|Q9LYT3|TT12_ARATH	2.93473e-153	223/442(50.45) 447 Protein TRANSPARENT TESTA 12 OS=Arabidopsis thaliana GN=TT12 PE=2 SV=1		MDP0000009497	S/NS	GO	8	Molecular	Function: protein binding (GO:0005515); Cellular Component: nucleus (GO:0005634); Biological Process: response to DNA damage stimulus (GO:0006974); Molecular Function: hydrolase activity, acting on glycosyl bonds (GO:0016798); Molecular Function: deacetyl
MDP0000006982	S/NS	GO	17	Cellular	Component: vacuolar membrane (GO:0005774); Cellular Component: plasma membrane (GO:0005886); Biological Process: drug transmembrane transport (GO:0006855); Biological Process: purine nucleobase transport (GO:0006863); Biological Process: response to symbi		MDP0000009497	S/NS	COG	mll7730	2e-25	64/164(39.02) 105 Mlo COG2110 Predicted phosphatase homologous to the C-terminal domain of histone macroH2A1 [R] POORLY CHARACTERIZED General function prediction only
MDP0000006982	S/NS	COG	SPCC4B3.13	7e-65	131/438(29.91) 219 Spo COG0534 Na+-driven multidrug efflux pump [V] CELLULAR PROCESSES AND SIGNALING Defense mechanisms		MDP0000009497	S/NS	nr	gi|462422495|gb|EMJ26758.1|	0	536/562(95.37) 1107 hypothetical protein PRUPE_ppa003605m1g [Prunus persica]
MDP0000006982	S/NS	nr	gi|462408312|gb|EMJ13646.1|	0	381/446(85.43) 769 hypothetical protein PRUPE_ppa017237mg, partial [Prunus persica]		MDP0000010587	S/Sv/F	Swissprot	sp|Q8LAD0|PDX2_ARATH	3.39794e-104	157/212(74.06) 303 Pyridoxal biosynthesis protein PDX2 OS=Arabidopsis thaliana GN=PDX2 PE=1 SV=1
MDP0000007682	S/NS	Swissprot	sp|P43309|PPO_MALDO	0	324/578(56.06) 620 Polyphenol oxidase, chloroplastic OS=Malus domestica PE=2 SV=1		MDP0000010587	S/Sv/F	GO	7	Molecular	Function: glutaminase activity (GO:0004359); Cellular Component: cytosol (GO:0005829); Biological Process: glutamine metabolic process (GO:0006541); Biological Process: pyridoxine biosynthetic process (GO:0008615); Biological Process: embryo development e
MDP0000007682	S/NS	GO	11	Molecular	Function: catechol oxidase activity (GO:0004097); Molecular Function: monophenol monooxygenase activity (GO:0004503); Molecular Function: copper ion binding (GO:0005507); Cellular Component: vacuolar lumen (GO:0005775); Cellular Component: plastid (GO:000		MDP0000010587	S/Sv/F	COG	BS_yaaE	1e-35	79/209(37.80) 125 Bsu COG0311 Predicted glutamine amidotransferase involved in pyridoxine biosynthesis [H] METABOLISM Coenzyme transport and metabolism
MDP0000007682	S/NS	nr	gi|388254197|gb|ADF59058.2|	0	518/587(88.25) 1070 polyphenol oxidase IV [Pyrus x bretschneideri]		MDP0000010587	S/Sv/F	nr	gi|462401410|gb|EMJ06967.1|	1.85993e-116	176/212(83.02) 337 hypothetical protein PRUPE_ppa010384mg [Prunus persica]
MDP0000007813	S/NS	Swissprot	sp|Q9LX66|HERK_ARATH	0	578/845(68.40) 1122 Receptor-like protein kinase HERK 1 OS=Arabidopsis thaliana GN=HERK1 PE=1 SV=1		MDP0000010587	S/Sv/F	KEGG	K08681|1e-107|vvi:100267348|hypothetical	protein	LOC100267348
MDP0000007813	S/NS	GO	37	Molecular	Function: protein kinase activity (GO:0004672); Molecular Function: protein serine/threonine kinase activity (GO:0004674); Molecular Function: ATP binding (GO:0005524); Cellular Component: plasma membrane (GO:0005886); Biological Process: glucose cataboli		MDP0000010610	S/NS	Swissprot	sp|Q80XQ2|TBCD5_MOUSE	7.27588e-33	124/457(27.13) 140 TBC1 domain family member 5 OS=Mus musculus GN=Tbc1d5 PE=1 SV=2
MDP0000007813	S/NS	COG	SPBC1D7.05c	2e-22	81/274(29.56) 101 Spo COG0515 Serine/threonine protein kinase [RTKL] -- --		MDP0000010610	S/NS	GO	3	Molecular	Function: Rab GTPase activator activity (GO:0005097); Cellular Component: intracellular (GO:0005622); Biological Process: positive regulation of Rab GTPase activity (GO:0032851);
MDP0000007813	S/NS	nr	gi|462403728|gb|EMJ09285.1|	0	748/836(89.47) 1478 hypothetical protein PRUPE_ppa001409mg [Prunus persica]		MDP0000010610	S/NS	nr	gi|462410498|gb|EMJ15832.1|	0	698/828(84.30) 1362 hypothetical protein PRUPE_ppa001442mg [Prunus persica]
MDP0000009497	S/NS	Swissprot	sp|A7T167|GDAP2_NEMVE	6.79556e-105	182/507(35.90) 327 Protein GDAP2 homolog OS=Nematostella vectensis GN=gdap2 PE=3 SV=1		MDP0000010661	S/NS	GO	1	Biological	Process: vacuole organization (GO:0007033);
MDP0000009497	S/NS	GO	8	Molecular	Function: protein binding (GO:0005515); Cellular Component: nucleus (GO:0005634); Biological Process: response to DNA damage stimulus (GO:0006974); Molecular Function: hydrolase activity, acting on glycosyl bonds (GO:0016798); Molecular Function: deacetyl		MDP0000010661	S/NS	nr	gi|462420062|gb|EMJ24325.1|	3.47761e-159	224/269(83.27) 447 hypothetical protein PRUPE_ppa010012mg [Prunus persica]
MDP0000009497	S/NS	COG	mll7730	2e-25	64/164(39.02) 105 Mlo COG2110 Predicted phosphatase homologous to the C-terminal domain of histone macroH2A1 [R] POORLY CHARACTERIZED General function prediction only		MDP0000010841	S/NS/Sv	Swissprot	sp|Q8TC07|TBC15_HUMAN	2.95363e-37	92/295(31.19) 147 TBC1 domain family member 15 OS=Homo sapiens GN=TBC1D15 PE=1 SV=2
MDP0000009497	S/NS	nr	gi|462422495|gb|EMJ26758.1|	0	536/562(95.37) 1107 hypothetical protein PRUPE_ppa003605m1g [Prunus persica]		MDP0000010841	S/NS/Sv	GO	8	Molecular	Function: Rab GTPase activator activity (GO:0005097); Molecular Function: protein binding (GO:0005515); Cellular Component: extracellular region (GO:0005576); Cellular Component: nucleus (GO:0005634); Cellular Component: mitochondrion (GO:0005739); Cellul
MDP0000010249	S	Swissprot	sp|Q9SDY5|RCE1_ARATH	1.74412e-107	146/183(79.78) 308 NEDD8-conjugating enzyme Ubc12 OS=Arabidopsis thaliana GN=RCE1 PE=1 SV=1		MDP0000010841	S/NS/Sv	COG	SPAC630.05	6e-30	95/325(29.23) 124 Spo COG5210 GTPase-activating protein [R] POORLY CHARACTERIZED General function prediction only
MDP0000010249	S	GO	19	Molecular	Function: nucleotide binding (GO:0000166); Molecular Function: endopeptidase activity (GO:0004175); Molecular Function: ubiquitin-protein ligase activity (GO:0004842); Molecular Function: protein binding (GO:0005515); Cellular Component: extracellular reg		MDP0000010841	S/NS/Sv	nr	gi|462407890|gb|EMJ13224.1|	0	389/483(80.54) 783 hypothetical protein PRUPE_ppa004986mg [Prunus persica]
MDP0000010249	S	COG	SPCC777.10c	1e-57	90/172(52.33) 180 Spo COG5078 Ubiquitin-protein ligase [O] CELLULAR PROCESSES AND SIGNALING Posttranslational modification, protein turnover, chaperones		MDP0000010844	S	Swissprot	sp|Q9CXF4|TBC15_MOUSE	8.46267e-39	94/290(32.41) 151 TBC1 domain family member 15 OS=Mus musculus GN=Tbc1d15 PE=1 SV=1
MDP0000010249	S	nr	gi|462398174|gb|EMJ03842.1|	1.08193e-116	160/182(87.91) 333 hypothetical protein PRUPE_ppa012122mg [Prunus persica]		MDP0000010844	S	GO	8	Molecular	Function: GTPase activator activity (GO:0005096); Molecular Function: Rab GTPase activator activity (GO:0005097); Cellular Component: nucleus (GO:0005634); Cellular Component: mitochondrion (GO:0005739); Biological Process: regulation of Rab GTPase activi
MDP0000010249	S	KEGG	K10579|1e-116|rcu:RCOM_0553170|ubiquitin-conjugating	enzyme	m, putative (EC:6.3.2.19)		MDP0000010844	S	COG	SPAC630.05	7e-31	97/314(30.89) 127 Spo COG5210 GTPase-activating protein [R] POORLY CHARACTERIZED General function prediction only
MDP0000010587	S/NS	Swissprot	sp|Q8LAD0|PDX2_ARATH	3.39794e-104	157/212(74.06) 303 Pyridoxal biosynthesis protein PDX2 OS=Arabidopsis thaliana GN=PDX2 PE=1 SV=1		MDP0000010844	S	nr	gi|462407890|gb|EMJ13224.1|	0	396/478(82.85) 794 hypothetical protein PRUPE_ppa004986mg [Prunus persica]
MDP0000010587	S/NS	GO	7	Molecular	Function: glutaminase activity (GO:0004359); Cellular Component: cytosol (GO:0005829); Biological Process: glutamine metabolic process (GO:0006541); Biological Process: pyridoxine biosynthetic process (GO:0008615); Biological Process: embryo development e		MDP0000012534	S/NS	Swissprot	sp|Q2V6J9|UFOG7_FRAAN	0	314/485(64.74) 632 UDP-glucose flavonoid 3-O-glucosyltransferase 7 OS=Fragaria ananassa GN=GT7 PE=1 SV=1
MDP0000010587	S/NS	COG	BS_yaaE	1e-35	79/209(37.80) 125 Bsu COG0311 Predicted glutamine amidotransferase involved in pyridoxine biosynthesis [H] METABOLISM Coenzyme transport and metabolism		MDP0000012534	S/NS	GO	19	Cellular	Component: cytosol (GO:0005829); Biological Process: metabolic process (GO:0008152); Biological Process: toxin catabolic process (GO:0009407); Cellular Component: chloroplast (GO:0009507); Biological Process: response to ethylene stimulus (GO:0009723); Bi
MDP0000010587	S/NS	nr	gi|462401410|gb|EMJ06967.1|	1.85993e-116	176/212(83.02) 337 hypothetical protein PRUPE_ppa010384mg [Prunus persica]		MDP0000012534	S/NS	nr	gi|462396419|gb|EMJ02218.1|	0	342/477(71.70) 681 hypothetical protein PRUPE_ppa005572mg [Prunus persica]
MDP0000010587	S/NS	KEGG	K08681|1e-107|vvi:100267348|hypothetical	protein	LOC100267348		MDP0000012541	S/NS	Swissprot	sp|Q2V6J9|UFOG7_FRAAN	0	317/484(65.50) 639 UDP-glucose flavonoid 3-O-glucosyltransferase 7 OS=Fragaria ananassa GN=GT7 PE=1 SV=1
MDP0000010610	S/NS	Swissprot	sp|Q80XQ2|TBCD5_MOUSE	7.27588e-33	124/457(27.13) 140 TBC1 domain family member 5 OS=Mus musculus GN=Tbc1d5 PE=1 SV=2		MDP0000012541	S/NS	GO	19	Cellular	Component: cytosol (GO:0005829); Biological Process: metabolic process (GO:0008152); Biological Process: toxin catabolic process (GO:0009407); Cellular Component: chloroplast (GO:0009507); Biological Process: response to ethylene stimulus (GO:0009723); Bi
MDP0000010610	S/NS	GO	3	Molecular	Function: Rab GTPase activator activity (GO:0005097); Cellular Component: intracellular (GO:0005622); Biological Process: positive regulation of Rab GTPase activity (GO:0032851);		MDP0000012541	S/NS	COG	BS_yojK	4e-08	52/202(25.74) 56.6 Bsu COG1819 Glycosyl transferases, related to UDP-glucuronosyltransferase [GC] -- --
MDP0000010610	S/NS	nr	gi|462410498|gb|EMJ15832.1|	0	698/828(84.30) 1362 hypothetical protein PRUPE_ppa001442mg [Prunus persica]		MDP0000012541	S/NS	nr	gi|462396419|gb|EMJ02218.1|	0	349/475(73.47) 694 hypothetical protein PRUPE_ppa005572mg [Prunus persica]
MDP0000010661	S/NS	GO	1	Biological	Process: vacuole organization (GO:0007033);		MDP0000013380	S/NS	Swissprot	sp|Q93WC9|IPT3_ARATH	1.93641e-119	178/320(55.62) 350 Adenylate isopentenyltransferase 3, chloroplastic OS=Arabidopsis thaliana GN=IPT3 PE=1 SV=1
MDP0000010661	S/NS	nr	gi|462420062|gb|EMJ24325.1|	3.47761e-159	224/269(83.27) 447 hypothetical protein PRUPE_ppa010012mg [Prunus persica]		MDP0000013380	S/NS	GO	14	Molecular	Function: ATP binding (GO:0005524); Cellular Component: nucleus (GO:0005634); Cellular Component: cytosol (GO:0005829); Biological Process: reciprocal meiotic recombination (GO:0007131); Biological Process: tRNA processing (GO:0008033); Cellular Component
MDP0000010841	S/NS	Swissprot	sp|Q8TC07|TBC15_HUMAN	2.95363e-37	92/295(31.19) 147 TBC1 domain family member 15 OS=Homo sapiens GN=TBC1D15 PE=1 SV=2		MDP0000013380	S/NS	COG	BS_miaA	4e-27	53/113(46.90) 110 Bsu COG0324 tRNA delta(2)-isopentenylpyrophosphate transferase [J] INFORMATION STORAGE AND PROCESSING Translation, ribosomal structure and biogenesis
MDP0000010841	S/NS	GO	8	Molecular	Function: Rab GTPase activator activity (GO:0005097); Molecular Function: protein binding (GO:0005515); Cellular Component: extracellular region (GO:0005576); Cellular Component: nucleus (GO:0005634); Cellular Component: mitochondrion (GO:0005739); Cellul		MDP0000013380	S/NS	nr	gi|325112793|gb|ADY80558.1|	0	316/320(98.75) 647 adenylate isopentenyltransferase [Malus x domestica]
MDP0000010841	S/NS	COG	SPAC630.05	6e-30	95/325(29.23) 124 Spo COG5210 GTPase-activating protein [R] POORLY CHARACTERIZED General function prediction only		MDP0000013380	S/NS	KEGG	K10760|1e-142|vvi:100245931|hypothetical	protein	LOC100245931
MDP0000010841	S/NS	nr	gi|462407890|gb|EMJ13224.1|	0	389/483(80.54) 783 hypothetical protein PRUPE_ppa004986mg [Prunus persica]		MDP0000014856	S/NS/Sv	Swissprot	sp|Q9SJ20|RIR1_ARATH	0	711/816(87.13) 1464 Ribonucleoside-diphosphate reductase large subunit OS=Arabidopsis thaliana GN=RNR1 PE=1 SV=1
MDP0000010844	S/NS	Swissprot	sp|Q9CXF4|TBC15_MOUSE	8.46267e-39	94/290(32.41) 151 TBC1 domain family member 15 OS=Mus musculus GN=Tbc1d15 PE=1 SV=1		MDP0000014856	S/NS/Sv	GO	32	Molecular	Function: 3'-5'-exoribonuclease activity (GO:0000175); Biological Process: nematode larval development (GO:0002119); Molecular Function: RNA binding (GO:0003723); Molecular Function: ribonucleoside-diphosphate reductase activity, thioredoxin disulfide as
MDP0000010844	S/NS	GO	8	Molecular	Function: GTPase activator activity (GO:0005096); Molecular Function: Rab GTPase activator activity (GO:0005097); Cellular Component: nucleus (GO:0005634); Cellular Component: mitochondrion (GO:0005739); Biological Process: regulation of Rab GTPase activi		MDP0000014856	S/NS/Sv	COG	SPAC1F7.05	0	510/832(61.30) 1068 Spo COG0209 Ribonucleotide reductase, alpha subunit [F] METABOLISM Nucleotide transport and metabolism
MDP0000010844	S/NS	COG	SPAC630.05	7e-31	97/314(30.89) 127 Spo COG5210 GTPase-activating protein [R] POORLY CHARACTERIZED General function prediction only		MDP0000014856	S/NS/Sv	nr	gi|462400584|gb|EMJ06141.1|	0	777/809(96.04) 1583 hypothetical protein PRUPE_ppa001526mg [Prunus persica]
MDP0000010844	S/NS	nr	gi|462407890|gb|EMJ13224.1|	0	396/478(82.85) 794 hypothetical protein PRUPE_ppa004986mg [Prunus persica]		MDP0000014856	S/NS/Sv	KEGG	K10807|0.0|vvi:100261117|hypothetical	protein	LOC100261117
MDP0000011202	S	Swissprot	sp|Q9ZNQ7|RCI2A_ARATH	5.84564e-25	38/48(79.17) 89 Hydrophobic protein RCI2A OS=Arabidopsis thaliana GN=RCI2A PE=2 SV=1		MDP0000015338	S/NS	Swissprot	sp|Q09809|YAB9_SCHPO	9.55692e-42	154/659(23.37) 167 Uncharacterized membrane protein C2G11.09 OS=Schizosaccharomyces pombe (strain 972 / ATCC 24843) GN=SPAC2G11.09 PE=3 SV=2
MDP0000011202	S	GO	14	Cellular	Component: extracellular region (GO:0005576); Cellular Component: plasma membrane (GO:0005886); Biological Process: glycolysis (GO:0006096); Biological Process: chromatin assembly or disassembly (GO:0006333); Biological Process: water transport (GO:000683		MDP0000015338	S/NS	GO	1	Cellular	Component: plasma membrane (GO:0005886);
MDP0000011202	S	COG	AGc727	7e-16	26/47(55.32) 65.9 Atu COG0401 Uncharacterized homolog of Blt101 [S] POORLY CHARACTERIZED Function unknown		MDP0000015338	S/NS	COG	SPAC2G11.09	3e-42	154/659(23.37) 167 Spo COG5594 Uncharacterized integral membrane protein [S] POORLY CHARACTERIZED Function unknown
MDP0000011202	S	nr	gi|224098063|ref|XP_002311114.1|	1.88606e-27	47/49(95.92) 97 stress-induced hydrophobic peptide [Populus trichocarpa]		MDP0000015338	S/NS	nr	gi|462407218|gb|EMJ12552.1|	0	666/765(87.06) 1353 hypothetical protein PRUPE_ppa001728mg [Prunus persica]
MDP0000012534	S/NS	Swissprot	sp|Q2V6J9|UFOG7_FRAAN	0	314/485(64.74) 632 UDP-glucose flavonoid 3-O-glucosyltransferase 7 OS=Fragaria ananassa GN=GT7 PE=1 SV=1		MDP0000016671	S/NS	Swissprot	sp|Q94II3|PMTL_ARATH	0	477/598(79.77) 1032 Probable methyltransferase PMT21 OS=Arabidopsis thaliana GN=ERD3 PE=2 SV=1
MDP0000012534	S/NS	GO	19	Cellular	Component: cytosol (GO:0005829); Biological Process: metabolic process (GO:0008152); Biological Process: toxin catabolic process (GO:0009407); Cellular Component: chloroplast (GO:0009507); Biological Process: response to ethylene stimulus (GO:0009723); Bi		MDP0000016671	S/NS	GO	21	Cellular	Component: endosome (GO:0005768); Cellular Component: vacuolar membrane (GO:0005774); Cellular Component: Golgi apparatus (GO:0005794); Cellular Component: trans-Golgi network (GO:0005802); Molecular Function: methyltransferase activity (GO:0008168); Mole
MDP0000012534	S/NS	nr	gi|462396419|gb|EMJ02218.1|	0	342/477(71.70) 681 hypothetical protein PRUPE_ppa005572mg [Prunus persica]		MDP0000016671	S/NS	nr	gi|462406003|gb|EMJ11467.1|	0	553/599(92.32) 1181 hypothetical protein PRUPE_ppa003130mg [Prunus persica]
MDP0000012541	S/NS	Swissprot	sp|Q2V6J9|UFOG7_FRAAN	0	317/484(65.50) 639 UDP-glucose flavonoid 3-O-glucosyltransferase 7 OS=Fragaria ananassa GN=GT7 PE=1 SV=1		MDP0000016819	S	Swissprot	sp|Q3T100|MGST3_BOVIN	1.39792e-23	46/98(46.94) 93 Microsomal glutathione S-transferase 3 OS=Bos taurus GN=MGST3 PE=2 SV=1
MDP0000012541	S/NS	GO	19	Cellular	Component: cytosol (GO:0005829); Biological Process: metabolic process (GO:0008152); Biological Process: toxin catabolic process (GO:0009407); Cellular Component: chloroplast (GO:0009507); Biological Process: response to ethylene stimulus (GO:0009723); Bi		MDP0000016819	S	GO	18	Biological	Process: leukotriene production involved in inflammatory response (GO:0002540); Molecular Function: glutathione transferase activity (GO:0004364); Molecular Function: peroxidase activity (GO:0004601); Molecular Function: glutathione peroxidase activity (G
MDP0000012541	S/NS	COG	BS_yojK	4e-08	52/202(25.74) 56.6 Bsu COG1819 Glycosyl transferases, related to UDP-glucuronosyltransferase [GC] -- --		MDP0000016819	S	nr	gi|462411267|gb|EMJ16316.1|	2.28182e-70	106/158(67.09) 214 hypothetical protein PRUPE_ppa012959mg [Prunus persica]
MDP0000012541	S/NS	nr	gi|462396419|gb|EMJ02218.1|	0	349/475(73.47) 694 hypothetical protein PRUPE_ppa005572mg [Prunus persica]		MDP0000016819	S	KEGG	K00799|1e-65|pop:POPTR_831173|hypothetical	protein
MDP0000013380	S/NS	Swissprot	sp|Q93WC9|IPT3_ARATH	1.93641e-119	178/320(55.62) 350 Adenylate isopentenyltransferase 3, chloroplastic OS=Arabidopsis thaliana GN=IPT3 PE=1 SV=1		MDP0000017063	S/NS	Swissprot	sp|Q9FE20|PBS1_ARATH	0	360/472(76.27) 697 Serine/threonine-protein kinase PBS1 OS=Arabidopsis thaliana GN=PBS1 PE=1 SV=1
MDP0000013380	S/NS	GO	14	Molecular	Function: ATP binding (GO:0005524); Cellular Component: nucleus (GO:0005634); Cellular Component: cytosol (GO:0005829); Biological Process: reciprocal meiotic recombination (GO:0007131); Biological Process: tRNA processing (GO:0008033); Cellular Component		MDP0000017063	S/NS	GO	30	Biological	Process: RNA splicing, via endonucleolytic cleavage and ligation (GO:0000394); Biological Process: respiratory burst involved in defense response (GO:0002679); Molecular Function: protein serine/threonine kinase activity (GO:0004674); Molecular Function:
MDP0000013380	S/NS	COG	BS_miaA	4e-27	53/113(46.90) 110 Bsu COG0324 tRNA delta(2)-isopentenylpyrophosphate transferase [J] INFORMATION STORAGE AND PROCESSING Translation, ribosomal structure and biogenesis		MDP0000017063	S/NS	COG	YJL164c	1e-18	80/302(26.49) 89.7 Sce COG0515 Serine/threonine protein kinase [RTKL] -- --
MDP0000013380	S/NS	nr	gi|325112793|gb|ADY80558.1|	0	316/320(98.75) 647 adenylate isopentenyltransferase [Malus x domestica]		MDP0000017063	S/NS	nr	gi|462422668|gb|EMJ26931.1|	0	428/470(91.06) 848 hypothetical protein PRUPE_ppa005276mg [Prunus persica]
MDP0000013380	S/NS	KEGG	K10760|1e-142|vvi:100245931|hypothetical	protein	LOC100245931		MDP0000017063	S/NS	KEGG	K13430|0.0|rcu:RCOM_1078760|receptor	serine-threonine	protein kinase, putative (EC:2.7.10.2)
MDP0000014856	S/NS	Swissprot	sp|Q9SJ20|RIR1_ARATH	0	711/816(87.13) 1464 Ribonucleoside-diphosphate reductase large subunit OS=Arabidopsis thaliana GN=RNR1 PE=1 SV=1		MDP0000020140	S/NS	Swissprot	sp|Q94AH6|CUL1_ARATH	0	611/740(82.57) 1254 Cullin-1 OS=Arabidopsis thaliana GN=CUL1 PE=1 SV=1
MDP0000014856	S/NS	GO	32	Molecular	Function: 3'-5'-exoribonuclease activity (GO:0000175); Biological Process: nematode larval development (GO:0002119); Molecular Function: RNA binding (GO:0003723); Molecular Function: ribonucleoside-diphosphate reductase activity, thioredoxin disulfide as		MDP0000020140	S/NS	GO	55	Cellular	Component: condensed nuclear chromosome (GO:0000794); Biological Process: cell morphogenesis involved in differentiation (GO:0000904); Biological Process: cytokinesis (GO:0000910); Biological Process: in utero embryonic development (GO:0001701); Molecular
MDP0000014856	S/NS	COG	SPAC1F7.05	0	510/832(61.30) 1068 Spo COG0209 Ribonucleotide reductase, alpha subunit [F] METABOLISM Nucleotide transport and metabolism		MDP0000020140	S/NS	COG	SPAC24H6.03	1e-102	224/784(28.57) 333 Spo COG5647 Cullin, a subunit of E3 ubiquitin ligase [O] CELLULAR PROCESSES AND SIGNALING Posttranslational modification, protein turnover, chaperones
MDP0000014856	S/NS	nr	gi|462400584|gb|EMJ06141.1|	0	777/809(96.04) 1583 hypothetical protein PRUPE_ppa001526mg [Prunus persica]		MDP0000020140	S/NS	nr	gi|451320835|emb|CCH26221.1|	0	722/742(97.30) 1455 CUL1 protein [Pyrus x bretschneideri]
MDP0000014856	S/NS	KEGG	K10807|0.0|vvi:100261117|hypothetical	protein	LOC100261117		MDP0000020140	S/NS	KEGG	K03347|0.0|rcu:RCOM_0680540|Cullin-1,	putative
MDP0000015338	S/NS	Swissprot	sp|Q09809|YAB9_SCHPO	9.55692e-42	154/659(23.37) 167 Uncharacterized membrane protein C2G11.09 OS=Schizosaccharomyces pombe (strain 972 / ATCC 24843) GN=SPAC2G11.09 PE=3 SV=2		MDP0000020509	S/NS	Swissprot	sp|Q6NY98|MCE1_DANRE	9.7854e-89	215/599(35.89) 292 mRNA-capping enzyme OS=Danio rerio GN=rngtt PE=2 SV=1
MDP0000015338	S/NS	GO	1	Cellular	Component: plasma membrane (GO:0005886);		MDP0000020509	S/NS	GO	17	Molecular	Function: DNA ligase (ATP) activity (GO:0003910); Molecular Function: mRNA guanylyltransferase activity (GO:0004484); Molecular Function: polynucleotide 5'-phosphatase activity (GO:0004651); Molecular Function: protein tyrosine phosphatase activity (GO:00
MDP0000015338	S/NS	COG	SPAC2G11.09	3e-42	154/659(23.37) 167 Spo COG5594 Uncharacterized integral membrane protein [S] POORLY CHARACTERIZED Function unknown		MDP0000020509	S/NS	COG	SPBC2F12.08c	4e-38	114/342(33.33) 148 Spo COG5226 mRNA capping enzyme, guanylyltransferase (alpha) subunit [A] INFORMATION STORAGE AND PROCESSING RNA processing and modification
MDP0000015338	S/NS	nr	gi|462407218|gb|EMJ12552.1|	0	666/765(87.06) 1353 hypothetical protein PRUPE_ppa001728mg [Prunus persica]		MDP0000020509	S/NS	nr	gi|462403691|gb|EMJ09248.1|	0	622/686(90.67) 1285 hypothetical protein PRUPE_ppa002348mg [Prunus persica]
MDP0000016671	S/NS	Swissprot	sp|Q94II3|PMTL_ARATH	0	477/598(79.77) 1032 Probable methyltransferase PMT21 OS=Arabidopsis thaliana GN=ERD3 PE=2 SV=1		MDP0000020509	S/NS	KEGG	K13917|0.0|pop:POPTR_1080718|hypothetical	protein
MDP0000016671	S/NS	GO	21	Cellular	Component: endosome (GO:0005768); Cellular Component: vacuolar membrane (GO:0005774); Cellular Component: Golgi apparatus (GO:0005794); Cellular Component: trans-Golgi network (GO:0005802); Molecular Function: methyltransferase activity (GO:0008168); Mole		MDP0000021204	S/NS	Swissprot	sp|Q93Y22|COPD_ARATH	0	390/519(75.14) 768 Coatomer subunit delta OS=Arabidopsis thaliana GN=At5g05010 PE=1 SV=2
MDP0000016671	S/NS	nr	gi|462406003|gb|EMJ11467.1|	0	553/599(92.32) 1181 hypothetical protein PRUPE_ppa003130mg [Prunus persica]		MDP0000021204	S/NS	GO	12	Biological	Process: reproduction (GO:0000003); Biological Process: nematode larval development (GO:0002119); Molecular Function: protein binding (GO:0005515); Cellular Component: cytosol (GO:0005829); Biological Process: intracellular protein transport (GO:0006886);
MDP0000016819	S/NS	Swissprot	sp|Q3T100|MGST3_BOVIN	1.39792e-23	46/98(46.94) 93 Microsomal glutathione S-transferase 3 OS=Bos taurus GN=MGST3 PE=2 SV=1		MDP0000021204	S/NS	nr	gi|462418224|gb|EMJ22673.1|	0	480/517(92.84) 952 hypothetical protein PRUPE_ppa004065mg [Prunus persica]
MDP0000016819	S/NS	GO	18	Biological	Process: leukotriene production involved in inflammatory response (GO:0002540); Molecular Function: glutathione transferase activity (GO:0004364); Molecular Function: peroxidase activity (GO:0004601); Molecular Function: glutathione peroxidase activity (G		MDP0000022758	S	Swissprot	sp|Q8S3N1|SINA5_ARATH	1.85991e-166	212/258(82.17) 467 E3 ubiquitin-protein ligase SINAT5 OS=Arabidopsis thaliana GN=SINAT5 PE=1 SV=2
MDP0000016819	S/NS	nr	gi|462411267|gb|EMJ16316.1|	2.28182e-70	106/158(67.09) 214 hypothetical protein PRUPE_ppa012959mg [Prunus persica]		MDP0000022758	S	GO	23	Biological	Process: reproduction (GO:0000003); Molecular Function: ubiquitin-protein ligase activity (GO:0004842); Molecular Function: protein binding (GO:0005515); Cellular Component: nucleus (GO:0005634); Cellular Component: mitochondrion (GO:0005739); Biological
MDP0000016819	S/NS	KEGG	K00799|1e-65|pop:POPTR_831173|hypothetical	protein			MDP0000022758	S	nr	gi|462415199|gb|EMJ19936.1|	0	279/305(91.48) 602 hypothetical protein PRUPE_ppa009142mg [Prunus persica]
MDP0000017063	S/NS	Swissprot	sp|Q9FE20|PBS1_ARATH	0	360/472(76.27) 697 Serine/threonine-protein kinase PBS1 OS=Arabidopsis thaliana GN=PBS1 PE=1 SV=1		MDP0000022758	S	KEGG	K04506|0.0|rcu:RCOM_1452850|Ubiquitin	ligase	SINAT5, putative
MDP0000017063	S/NS	GO	30	Biological	Process: RNA splicing, via endonucleolytic cleavage and ligation (GO:0000394); Biological Process: respiratory burst involved in defense response (GO:0002679); Molecular Function: protein serine/threonine kinase activity (GO:0004674); Molecular Function:		MDP0000024218	S/NS	Swissprot	sp|P53678|AP3M2_RAT	2.70109e-123	191/419(45.58) 366 AP-3 complex subunit mu-2 OS=Rattus norvegicus GN=Ap3m2 PE=2 SV=1
MDP0000017063	S/NS	COG	YJL164c	1e-18	80/302(26.49) 89.7 Sce COG0515 Serine/threonine protein kinase [RTKL] -- --		MDP0000024218	S/NS	GO	18	Molecular	Function: copper ion transmembrane transporter activity (GO:0005375); Molecular Function: zinc ion transmembrane transporter activity (GO:0005385); Molecular Function: protein binding (GO:0005515); Cellular Component: lysosome (GO:0005764); Biological Pro
MDP0000017063	S/NS	nr	gi|462422668|gb|EMJ26931.1|	0	428/470(91.06) 848 hypothetical protein PRUPE_ppa005276mg [Prunus persica]		MDP0000024218	S/NS	nr	gi|462400905|gb|EMJ06462.1|	0	383/414(92.51) 784 hypothetical protein PRUPE_ppa006358mg [Prunus persica]
MDP0000017063	S/NS	KEGG	K13430|0.0|rcu:RCOM_1078760|receptor	serine-threonine	protein kinase, putative (EC:2.7.10.2)		MDP0000024218	S/NS	KEGG	K12398|0.0|vvi:100251056|hypothetical	protein	LOC100251056
MDP0000020140	S/NS	Swissprot	sp|Q94AH6|CUL1_ARATH	0	611/740(82.57) 1254 Cullin-1 OS=Arabidopsis thaliana GN=CUL1 PE=1 SV=1		MDP0000024850	S/NS	Swissprot	sp|Q7SXW4|EMC3_DANRE	1.33332e-62	103/238(43.28) 199 ER membrane protein complex subunit 3 OS=Danio rerio GN=emc3 PE=2 SV=1
MDP0000020140	S/NS	GO	55	Cellular	Component: condensed nuclear chromosome (GO:0000794); Biological Process: cell morphogenesis involved in differentiation (GO:0000904); Biological Process: cytokinesis (GO:0000910); Biological Process: in utero embryonic development (GO:0001701); Molecular		MDP0000024850	S/NS	GO	10	Biological	Process: cell morphogenesis (GO:0000902); Cellular Component: mitochondrion (GO:0005739); Cellular Component: endoplasmic reticulum (GO:0005783); Cellular Component: integral to membrane (GO:0016021); Biological Process: cell growth (GO:0016049); Cellular
MDP0000020140	S/NS	COG	SPAC24H6.03	1e-102	224/784(28.57) 333 Spo COG5647 Cullin, a subunit of E3 ubiquitin ligase [O] CELLULAR PROCESSES AND SIGNALING Posttranslational modification, protein turnover, chaperones		MDP0000024850	S/NS	nr	gi|470114317|ref|XP_004293362.1|	1.44175e-167	234/248(94.35) 467 PREDICTED: ER membrane protein complex subunit 3-like [Fragaria vesca subsp. vesca]
MDP0000020140	S/NS	nr	gi|451320835|emb|CCH26221.1|	0	722/742(97.30) 1455 CUL1 protein [Pyrus x bretschneideri]		MDP0000024936	S/NS	Swissprot	sp|B0G107|SAMH1_DICDI	2.81575e-103	174/453(38.41) 320 Protein SAMHD1 homolog OS=Dictyostelium discoideum GN=DDB_G0272484 PE=3 SV=1
MDP0000020140	S/NS	KEGG	K03347|0.0|rcu:RCOM_0680540|Cullin-1,	putative			MDP0000024936	S/NS	GO	8	Molecular	Function: RNA binding (GO:0003723); Molecular Function: protein binding (GO:0005515); Cellular Component: nucleus (GO:0005634); Molecular Function: phosphoric diester hydrolase activity (GO:0008081); Biological Process: metabolic process (GO:0008152); Bio
MDP0000020509	S/NS	Swissprot	sp|Q6NY98|MCE1_DANRE	9.7854e-89	215/599(35.89) 292 mRNA-capping enzyme OS=Danio rerio GN=rngtt PE=2 SV=1		MDP0000024936	S/NS	COG	PAB2116	2e-40	105/316(33.23) 152 Pab COG1078 HD superfamily phosphohydrolases [R] POORLY CHARACTERIZED General function prediction only
MDP0000020509	S/NS	GO	17	Molecular	Function: DNA ligase (ATP) activity (GO:0003910); Molecular Function: mRNA guanylyltransferase activity (GO:0004484); Molecular Function: polynucleotide 5'-phosphatase activity (GO:0004651); Molecular Function: protein tyrosine phosphatase activity (GO:00		MDP0000024936	S/NS	nr	gi|462413493|gb|EMJ18542.1|	0	417/474(87.97) 848 hypothetical protein PRUPE_ppa019164mg [Prunus persica]
MDP0000020509	S/NS	COG	SPBC2F12.08c	4e-38	114/342(33.33) 148 Spo COG5226 mRNA capping enzyme, guanylyltransferase (alpha) subunit [A] INFORMATION STORAGE AND PROCESSING RNA processing and modification		MDP0000026235	S/NS	Swissprot	sp|Q9M1P7|BOR2_ARATH	0	574/698(82.23) 1152 Probable boron transporter 2 OS=Arabidopsis thaliana GN=BOR2 PE=2 SV=1
MDP0000020509	S/NS	nr	gi|462403691|gb|EMJ09248.1|	0	622/686(90.67) 1285 hypothetical protein PRUPE_ppa002348mg [Prunus persica]		MDP0000026235	S/NS	GO	18	Molecular	Function: inorganic anion exchanger activity (GO:0005452); Molecular Function: protein binding (GO:0005515); Cellular Component: endosome (GO:0005768); Cellular Component: vacuole (GO:0005773); Biological Process: iron ion transport (GO:0006826); Biologic
MDP0000020509	S/NS	KEGG	K13917|0.0|pop:POPTR_1080718|hypothetical	protein			MDP0000026235	S/NS	nr	gi|462418307|gb|EMJ22756.1|	0	645/705(91.49) 1295 hypothetical protein PRUPE_ppa002104mg [Prunus persica]
MDP0000021204	S/NS	Swissprot	sp|Q93Y22|COPD_ARATH	0	390/519(75.14) 768 Coatomer subunit delta OS=Arabidopsis thaliana GN=At5g05010 PE=1 SV=2		MDP0000026514	S/NS/Sv/F	Swissprot	sp|Q5H7P5|EBM_LILLO	0	711/948(75.00) 1488 Mannosylglycoprotein endo-beta-mannosidase OS=Lilium longiflorum GN=EBM PE=1 SV=4
MDP0000021204	S/NS	GO	12	Biological	Process: reproduction (GO:0000003); Biological Process: nematode larval development (GO:0002119); Molecular Function: protein binding (GO:0005515); Cellular Component: cytosol (GO:0005829); Biological Process: intracellular protein transport (GO:0006886);		MDP0000026514	S/NS/Sv/F	GO	4	Cellular	Component: vacuole (GO:0005773); Biological Process: carbohydrate metabolic process (GO:0005975); Biological Process: macromolecule catabolic process (GO:0009057); Molecular Function: mannosylglycoprotein endo-beta-mannosidase activity (GO:0033947);
MDP0000021204	S/NS	nr	gi|462418224|gb|EMJ22673.1|	0	480/517(92.84) 952 hypothetical protein PRUPE_ppa004065mg [Prunus persica]		MDP0000026514	S/NS/Sv/F	COG	XF0846	9e-40	194/766(25.33) 161 Xfa COG3250 Beta-galactosidase/beta-glucuronidase [G] METABOLISM Carbohydrate transport and metabolism
MDP0000021756	S	Swissprot	sp|Q8LEM8|RL373_ARATH	3.34946e-33	50/65(76.92) 112 60S ribosomal protein L37-3 OS=Arabidopsis thaliana GN=RPL37C PE=2 SV=1		MDP0000026514	S/NS/Sv/F	nr	gi|462404014|gb|EMJ09571.1|	0	851/968(87.91) 1792 hypothetical protein PRUPE_ppa000875mg [Prunus persica]
MDP0000021756	S	GO	14	Biological	Process: mitotic spindle elongation (GO:0000022); Biological Process: nuclear-transcribed mRNA catabolic process, nonsense-mediated decay (GO:0000184); Biological Process: RNA methylation (GO:0001510); Molecular Function: structural constituent of ribosom		MDP0000026750	S/NS	Swissprot	sp|Q9ZSY2|DNJ15_ARATH	0	343/410(83.66) 681 Chaperone protein dnaJ 15 OS=Arabidopsis thaliana GN=ATJ15 PE=1 SV=1
MDP0000021756	S	COG	YLR185w	5e-26	41/65(63.08) 92.4 Sce COG2126 Ribosomal protein L37E [J] INFORMATION STORAGE AND PROCESSING Translation, ribosomal structure and biogenesis		MDP0000026750	S/NS	GO	13	Cellular	Component: nucleus (GO:0005634); Cellular Component: Golgi stack (GO:0005795); Cellular Component: plasma membrane (GO:0005886); Biological Process: protein folding (GO:0006457); Molecular Function: cytoskeletal protein binding (GO:0008092); Biological Pr
MDP0000021756	S	nr	gi|462420723|gb|EMJ24986.1|	1.94477e-36	56/65(86.15) 122 hypothetical protein PRUPE_ppa013927mg [Prunus persica]		MDP0000026750	S/NS	COG	SPBC543.02c_2	9e-20	40/65(61.54) 86.7 Spo COG2214 DnaJ-class molecular chaperone [O] CELLULAR PROCESSES AND SIGNALING Posttranslational modification, protein turnover, chaperones
MDP0000021756	S	KEGG	K02922|1e-35|pop:POPTR_705727|hypothetical	protein			MDP0000026750	S/NS	nr	gi|462419634|gb|EMJ23897.1|	0	384/413(92.98) 753 hypothetical protein PRUPE_ppa006388mg [Prunus persica]
MDP0000021998	S/NS	Swissprot	sp|Q42564|APX3_ARATH	1.41918e-112	165/222(74.32) 326 L-ascorbate peroxidase 3, peroxisomal OS=Arabidopsis thaliana GN=APX3 PE=2 SV=1		MDP0000026761	S/NS	GO	1	Cellular	Component: nucleus (GO:0005634);
MDP0000021998	S/NS	GO	16	Cellular	Component: mitochondrion (GO:0005739); Cellular Component: vacuolar membrane (GO:0005774); Cellular Component: peroxisomal membrane (GO:0005778); Cellular Component: Golgi apparatus (GO:0005794); Cellular Component: cytosol (GO:0005829); Cellular Componen		MDP0000026761	S/NS	nr	gi|462416849|gb|EMJ21586.1|	0	405/513(78.95) 813 hypothetical protein PRUPE_ppa021697mg [Prunus persica]
MDP0000021998	S/NS	COG	YKR066c	1e-33	72/212(33.96) 125 Sce COG0376 Catalase (peroxidase I) [P] METABOLISM Inorganic ion transport and metabolism		MDP0000027925	S/NS	Swissprot	sp|Q9ZUB3|SPD1_ARATH	0	271/328(82.62) 553 Spermidine synthase 1 OS=Arabidopsis thaliana GN=SPDSYN1 PE=1 SV=1
MDP0000021998	S/NS	nr	gi|462395945|gb|EMJ01744.1|	1.66347e-129	191/222(86.04) 371 hypothetical protein PRUPE_ppa009538mg [Prunus persica]		MDP0000027925	S/NS	GO	12	Molecular	Function: spermidine synthase activity (GO:0004766); Cellular Component: nucleus (GO:0005634); Cellular Component: cytosol (GO:0005829); Cellular Component: plasma membrane (GO:0005886); Molecular Function: methyltransferase activity (GO:0008168); Biologi
MDP0000021998	S/NS	KEGG	K00434|1e-118|rcu:RCOM_0491260|L-ascorbate	peroxidase	1, cytosolic, putative (EC:1.11.1.11)		MDP0000027925	S/NS	COG	SPBC12C2.07c	1e-108	153/283(54.06) 319 Spo COG0421 Spermidine synthase [E] METABOLISM Amino acid transport and metabolism
MDP0000022785	S	Swissprot	sp|Q2TSC7|PCS1_LOTJA	0	287/411(69.83) 588 Glutathione gamma-glutamylcysteinyltransferase 1 OS=Lotus japonicus GN=PCS1 PE=2 SV=1		MDP0000027925	S/NS	nr	gi|23495354|dbj|BAC20171.1|	0	335/335(100.00) 677 spermidine synthase [Malus x domestica]
MDP0000022785	S	GO	37	Biological	Process: MAPK cascade (GO:0000165); Biological Process: respiratory burst involved in defense response (GO:0002679); Molecular Function: copper ion binding (GO:0005507); Cellular Component: cytosol (GO:0005829); Biological Process: protein targeting to me		MDP0000027925	S/NS	KEGG	K00797|0.0|rcu:RCOM_0285840|spermidine	synthase	1, putative (EC:2.1.1.53)
MDP0000022785	S	nr	gi|373405317|gb|AEY68568.1|	0	392/405(96.79) 806 phytochelatin synthase [Pyrus betulifolia]		MDP0000028677	S/NS	Swissprot	sp|Q8LDB8|RING2_ARATH	4.50171e-33	87/299(29.10) 129 E3 ubiquitin-protein ligase At1g63170 OS=Arabidopsis thaliana GN=At1g63170 PE=2 SV=2
MDP0000024218	S/NS	Swissprot	sp|P53678|AP3M2_RAT	2.70109e-123	191/419(45.58) 366 AP-3 complex subunit mu-2 OS=Rattus norvegicus GN=Ap3m2 PE=2 SV=1		MDP0000028677	S/NS	GO	14	Biological	Process: protein polyubiquitination (GO:0000209); Molecular Function: ubiquitin-protein ligase activity (GO:0004842); Cellular Component: nucleolus (GO:0005730); Biological Process: pattern specification process (GO:0007389); Molecular Function: zinc ion
MDP0000024218	S/NS	GO	18	Molecular	Function: copper ion transmembrane transporter activity (GO:0005375); Molecular Function: zinc ion transmembrane transporter activity (GO:0005385); Molecular Function: protein binding (GO:0005515); Cellular Component: lysosome (GO:0005764); Biological Pro		MDP0000028677	S/NS	nr	gi|462401126|gb|EMJ06683.1|	0	293/343(85.42) 612 hypothetical protein PRUPE_ppa008150mg [Prunus persica]
MDP0000024218	S/NS	nr	gi|462400905|gb|EMJ06462.1|	0	383/414(92.51) 784 hypothetical protein PRUPE_ppa006358mg [Prunus persica]		MDP0000029168	S/NS	Swissprot	sp|Q39204|RAP1_ARATH	0	380/690(55.07) 655 Transcription factor MYC2 OS=Arabidopsis thaliana GN=RAP1 PE=1 SV=2
MDP0000024218	S/NS	KEGG	K12398|0.0|vvi:100251056|hypothetical	protein	LOC100251056		MDP0000029168	S/NS	GO	18	Biological	Process: cell fate specification (GO:0001708); Molecular Function: DNA binding (GO:0003677); Molecular Function: sequence-specific DNA binding transcription factor activity (GO:0003700); Molecular Function: calcium ion binding (GO:0005509); Cellular Compo
MDP0000024850	S/NS	Swissprot	sp|Q7SXW4|EMC3_DANRE	1.33332e-62	103/238(43.28) 199 ER membrane protein complex subunit 3 OS=Danio rerio GN=emc3 PE=2 SV=1		MDP0000029168	S/NS	nr	gi|302398601|gb|ADL36595.1|	0	678/690(98.26) 1330 BHLH domain class transcription factor [Malus x domestica]
MDP0000024850	S/NS	GO	10	Biological	Process: cell morphogenesis (GO:0000902); Cellular Component: mitochondrion (GO:0005739); Cellular Component: endoplasmic reticulum (GO:0005783); Cellular Component: integral to membrane (GO:0016021); Biological Process: cell growth (GO:0016049); Cellular		MDP0000029168	S/NS	KEGG	K13422|0.0|vvi:100250607|similar	to	MYC transcription factor
MDP0000024850	S/NS	nr	gi|470114317|ref|XP_004293362.1|	1.44175e-167	234/248(94.35) 467 PREDICTED: ER membrane protein complex subunit 3-like [Fragaria vesca subsp. vesca]		MDP0000029783	S/NS	Swissprot	sp|Q94B35|ISPH_ARATH	0	355/481(73.80) 715 4-hydroxy-3-methylbut-2-enyl diphosphate reductase, chloroplastic OS=Arabidopsis thaliana GN=ISPH PE=2 SV=1
MDP0000024936	S/NS	Swissprot	sp|B0G107|SAMH1_DICDI	2.81575e-103	174/453(38.41) 320 Protein SAMHD1 homolog OS=Dictyostelium discoideum GN=DDB_G0272484 PE=3 SV=1		MDP0000029783	S/NS	GO	10	Cellular	Component: chloroplast stroma (GO:0009570); Biological Process: terpenoid biosynthetic process (GO:0016114); Biological Process: isopentenyl diphosphate biosynthetic process, mevalonate-independent pathway (GO:0019288); Molecular Function: 4-hydroxy-3-met
MDP0000024936	S/NS	GO	8	Molecular	Function: RNA binding (GO:0003723); Molecular Function: protein binding (GO:0005515); Cellular Component: nucleus (GO:0005634); Molecular Function: phosphoric diester hydrolase activity (GO:0008081); Biological Process: metabolic process (GO:0008152); Bio		MDP0000029783	S/NS	COG	all0985	1e-175	251/416(60.34) 500 Nos COG0761 Penicillin tolerance protein [IM] -- --
MDP0000024936	S/NS	COG	PAB2116	2e-40	105/316(33.23) 152 Pab COG1078 HD superfamily phosphohydrolases [R] POORLY CHARACTERIZED General function prediction only		MDP0000029783	S/NS	nr	gi|462395228|gb|EMJ01027.1|	0	432/476(90.76) 855 hypothetical protein PRUPE_ppa005432mg [Prunus persica]
MDP0000024936	S/NS	nr	gi|462413493|gb|EMJ18542.1|	0	417/474(87.97) 848 hypothetical protein PRUPE_ppa019164mg [Prunus persica]		MDP0000029783	S/NS	KEGG	K03527|0.0|rcu:RCOM_0938310|4-hydroxy-3-methylbut-2-enyl	diphosphate	reductase, putative (EC:1.17.1.2)
MDP0000025413	S/NS	Swissprot	sp|P46086|KIME_ARATH	1.47329e-177	265/383(69.19) 501 Mevalonate kinase OS=Arabidopsis thaliana GN=At5g27450 PE=2 SV=1		MDP0000029865	S/NS	Swissprot	sp|P22200|KPYC_SOLTU	2.05302e-124	217/496(43.75) 377 Pyruvate kinase, cytosolic isozyme OS=Solanum tuberosum PE=2 SV=1
MDP0000025413	S/NS	GO	15	Biological	Process: nuclear division (GO:0000280); Molecular Function: mRNA binding (GO:0003729); Molecular Function: mevalonate kinase activity (GO:0004496); Molecular Function: ATP binding (GO:0005524); Cellular Component: cytoplasm (GO:0005737); Cellular Componen		MDP0000029865	S/NS	GO	21	Molecular	Function: magnesium ion binding (GO:0000287); Molecular Function: pyruvate kinase activity (GO:0004743); Molecular Function: protein binding (GO:0005515); Cellular Component: nucleus (GO:0005634); Cellular Component: cytosol (GO:0005829); Cellular Compone
MDP0000025413	S/NS	COG	SPAC13G6.11c	4e-53	127/351(36.18) 183 Spo COG1577 Mevalonate kinase [I] METABOLISM Lipid transport and metabolism		MDP0000029865	S/NS	COG	BH3163_1	1e-86	173/500(34.60) 277 Bha COG0469 Pyruvate kinase [G] METABOLISM Carbohydrate transport and metabolism
MDP0000025413	S/NS	nr	gi|462400971|gb|EMJ06528.1|	0	356/386(92.23) 701 hypothetical protein PRUPE_ppa006979mg [Prunus persica]		MDP0000029865	S/NS	nr	gi|470142658|ref|XP_004307020.1|	0	470/528(89.02) 927 PREDICTED: pyruvate kinase, cytosolic isozyme-like [Fragaria vesca subsp. vesca]
MDP0000025413	S/NS	KEGG	K00869|0.0|rcu:RCOM_0573350|mevalonate	kinase,	putative (EC:2.7.1.36)		MDP0000029865	S/NS	KEGG	K00873|0.0|vvi:100247244|hypothetical	protein	LOC100247244
MDP0000025650	S/NS	Swissprot	sp|Q9FR99|ACCO_MUSAC	6.33015e-153	214/308(69.48) 432 1-aminocyclopropane-1-carboxylate oxidase OS=Musa acuminata GN=MAO1B PE=3 SV=1		MDP0000030527	S/NS	Swissprot	sp|Q9SCV9|BGAL3_ARATH	0	572/843(67.85) 1240 Beta-galactosidase 3 OS=Arabidopsis thaliana GN=BGAL3 PE=1 SV=1
MDP0000025650	S/NS	GO	13	Cellular	Component: cytoplasm (GO:0005737); Biological Process: iron ion transport (GO:0006826); Biological Process: ethylene biosynthetic process (GO:0009693); Molecular Function: 1-aminocyclopropane-1-carboxylate oxidase activity (GO:0009815); Biological Process		MDP0000030527	S/NS	GO	22	Molecular	Function: beta-galactosidase activity (GO:0004565); Cellular Component: vacuolar membrane (GO:0005774); Cellular Component: cytosol (GO:0005829); Biological Process: carbohydrate metabolic process (GO:0005975); Biological Process: acetyl-CoA metabolic pro
MDP0000025650	S/NS	COG	PA4191	2e-27	78/286(27.27) 110 Pae COG3491 Isopenicillin N synthase and related dioxygenases [R] POORLY CHARACTERIZED General function prediction only		MDP0000030527	S/NS	COG	XF0840	8e-38	105/312(33.65) 152 Xfa COG1874 Beta-galactosidase [G] METABOLISM Carbohydrate transport and metabolism
MDP0000025650	S/NS	nr	gi|470109248|ref|XP_004290912.1|	0	265/303(87.46) 541 PREDICTED: 1-aminocyclopropane-1-carboxylate oxidase 5-like [Fragaria vesca subsp. vesca]		MDP0000030527	S/NS	nr	gi|61162206|dbj|BAD91084.1|	0	818/851(96.12) 1709 beta-D-galactosidase [Pyrus pyrifolia]
MDP0000025650	S/NS	KEGG	K05933|1e-180|rcu:RCOM_0562170|1-aminocyclopropane-1-carboxylate	oxidase,	putative (EC:1.14.17.4)		MDP0000031416	S/NS	Swissprot	sp|Q9LFS4|NIK1_ARATH	0	487/627(77.67) 968 Protein NSP-INTERACTING KINASE 1 OS=Arabidopsis thaliana GN=NIK1 PE=1 SV=1
MDP0000026235	S/NS	Swissprot	sp|Q9M1P7|BOR2_ARATH	0	574/698(82.23) 1152 Probable boron transporter 2 OS=Arabidopsis thaliana GN=BOR2 PE=2 SV=1		MDP0000031416	S/NS	GO	43	Biological	Process: polysaccharide biosynthetic process (GO:0000271); Molecular Function: protein serine/threonine kinase activity (GO:0004674); Molecular Function: protein binding (GO:0005515); Molecular Function: ATP binding (GO:0005524); Cellular Component: extra
MDP0000026235	S/NS	GO	18	Molecular	Function: inorganic anion exchanger activity (GO:0005452); Molecular Function: protein binding (GO:0005515); Cellular Component: endosome (GO:0005768); Cellular Component: vacuole (GO:0005773); Biological Process: iron ion transport (GO:0006826); Biologic		MDP0000031416	S/NS	COG	SPBC21.06c	2e-16	61/205(29.76) 85.9 Spo COG0515 Serine/threonine protein kinase [RTKL] -- --
MDP0000026235	S/NS	nr	gi|462418307|gb|EMJ22756.1|	0	645/705(91.49) 1295 hypothetical protein PRUPE_ppa002104mg [Prunus persica]		MDP0000031416	S/NS	nr	gi|462411094|gb|EMJ16143.1|	0	585/623(93.90) 1176 hypothetical protein PRUPE_ppa002897mg [Prunus persica]
MDP0000026514	S/NS/Sv/F	Swissprot	sp|Q5H7P5|EBM_LILLO	0	711/948(75.00) 1488 Mannosylglycoprotein endo-beta-mannosidase OS=Lilium longiflorum GN=EBM PE=1 SV=4		MDP0000032171	S/NS/Sv	GO	2	Biological	Process: trichome morphogenesis (GO:0010090); Cellular Component: apoplast (GO:0048046);
MDP0000026514	S/NS/Sv/F	GO	4	Cellular	Component: vacuole (GO:0005773); Biological Process: carbohydrate metabolic process (GO:0005975); Biological Process: macromolecule catabolic process (GO:0009057); Molecular Function: mannosylglycoprotein endo-beta-mannosidase activity (GO:0033947);		MDP0000032171	S/NS/Sv	nr	gi|462401685|gb|EMJ07242.1|	3.55167e-76	114/134(85.07) 236 hypothetical protein PRUPE_ppa012574mg [Prunus persica]
MDP0000026514	S/NS/Sv/F	COG	XF0846	9e-40	194/766(25.33) 161 Xfa COG3250 Beta-galactosidase/beta-glucuronidase [G] METABOLISM Carbohydrate transport and metabolism		MDP0000033287	S/NS	Swissprot	sp|Q95JC9|PRP_PIG	1.07076e-99	153/246(62.20) 306 Basic proline-rich protein OS=Sus scrofa PE=1 SV=2
MDP0000026514	S/NS/Sv/F	nr	gi|462404014|gb|EMJ09571.1|	0	851/968(87.91) 1792 hypothetical protein PRUPE_ppa000875mg [Prunus persica]		MDP0000033287	S/NS	GO	7	Molecular	Function: protein binding (GO:0005515); Cellular Component: cell wall (GO:0005618); Cellular Component: cytoplasmic membrane-bounded vesicle (GO:0016023); Biological Process: virus-host interaction (GO:0019048); Biological Process: cellular macromolecule
MDP0000026551	S/NS	Swissprot	sp|Q05B17|WDR48_XENTR	1.48597e-121	255/765(33.33) 383 WD repeat-containing protein 48 OS=Xenopus tropicalis GN=wdr48 PE=2 SV=1		MDP0000033287	S/NS	nr	gi|425767350|gb|EKV05924.1|	3.61148e-136	159/215(73.95) 387 hypothetical protein PDIG_81210 [Penicillium digitatum PHI26]
MDP0000026551	S/NS	GO	10	Molecular	Function: nucleotide binding (GO:0000166); Cellular Component: nucleus (GO:0005634); Biological Process: protein N-linked glycosylation (GO:0006487); Biological Process: fatty acid beta-oxidation (GO:0006635); Biological Process: cellular process (GO:0009		MDP0000033670	S/NS	Swissprot	sp|B9EXZ6|BAT1_ORYSJ	6.21886e-153	219/505(43.37) 449 Amino-acid permease BAT1 homolog OS=Oryza sativa subsp. japonica GN=BAT1 PE=2 SV=1
MDP0000026551	S/NS	COG	SPAC31A2.14	4e-53	156/561(27.81) 201 Spo COG2319 FOG: WD40 repeat [R] POORLY CHARACTERIZED General function prediction only		MDP0000033670	S/NS	GO	6	Biological	Process: amino acid transmembrane transport (GO:0003333); Biological Process: cellular process (GO:0009987); Molecular Function: amino acid transmembrane transporter activity (GO:0015171); Cellular Component: membrane (GO:0016020); Cellular Component: int
MDP0000026551	S/NS	nr	gi|462402782|gb|EMJ08339.1|	0	709/769(92.20) 1443 hypothetical protein PRUPE_ppa001805mg [Prunus persica]		MDP0000033670	S/NS	COG	SPBC15C4.04c	5e-64	145/506(28.66) 219 Spo COG0531 Amino acid transporters [E] METABOLISM Amino acid transport and metabolism
MDP0000026750	S/NS	Swissprot	sp|Q9ZSY2|DNJ15_ARATH	0	343/410(83.66) 681 Chaperone protein dnaJ 15 OS=Arabidopsis thaliana GN=ATJ15 PE=1 SV=1		MDP0000033670	S/NS	nr	gi|462423644|gb|EMJ27907.1|	0	459/505(90.89) 956 hypothetical protein PRUPE_ppa020030mg [Prunus persica]
MDP0000026750	S/NS	GO	13	Cellular	Component: nucleus (GO:0005634); Cellular Component: Golgi stack (GO:0005795); Cellular Component: plasma membrane (GO:0005886); Biological Process: protein folding (GO:0006457); Molecular Function: cytoskeletal protein binding (GO:0008092); Biological Pr		MDP0000034165	S/NS	Swissprot	sp|Q8W3Z1|BAMS_BETPL	0	662/758(87.34) 1453 Beta-amyrin synthase OS=Betula platyphylla GN=OSCBPY PE=1 SV=1
MDP0000026750	S/NS	COG	SPBC543.02c_2	9e-20	40/65(61.54) 86.7 Spo COG2214 DnaJ-class molecular chaperone [O] CELLULAR PROCESSES AND SIGNALING Posttranslational modification, protein turnover, chaperones		MDP0000034165	S/NS	GO	14	Biological	Process: tricyclic triterpenoid biosynthetic process (GO:0010263); Biological Process: tetracyclic triterpenoid biosynthetic process (GO:0010686); Biological Process: pentacyclic triterpenoid biosynthetic process (GO:0019745); Molecular Function: marneral
MDP0000026750	S/NS	nr	gi|462419634|gb|EMJ23897.1|	0	384/413(92.98) 753 hypothetical protein PRUPE_ppa006388mg [Prunus persica]		MDP0000034165	S/NS	COG	YHR072w	1e-123	236/662(35.65) 389 Sce COG1657 Squalene cyclase [I] METABOLISM Lipid transport and metabolism
MDP0000027925	S/NS	Swissprot	sp|Q9ZUB3|SPD1_ARATH	0	271/328(82.62) 553 Spermidine synthase 1 OS=Arabidopsis thaliana GN=SPDSYN1 PE=1 SV=1		MDP0000034165	S/NS	nr	gi|223469143|gb|ACM89978.1|	0	725/755(96.03) 1547 putative beta amyrin synthase [Malus x domestica]
MDP0000027925	S/NS	GO	12	Molecular	Function: spermidine synthase activity (GO:0004766); Cellular Component: nucleus (GO:0005634); Cellular Component: cytosol (GO:0005829); Cellular Component: plasma membrane (GO:0005886); Molecular Function: methyltransferase activity (GO:0008168); Biologi		MDP0000035240	S/NS	GO	2	Cellular	Component: Golgi apparatus (GO:0005794); Molecular Function: ceramide glucosyltransferase activity (GO:0008120);
MDP0000027925	S/NS	COG	SPBC12C2.07c	1e-108	153/283(54.06) 319 Spo COG0421 Spermidine synthase [E] METABOLISM Amino acid transport and metabolism		MDP0000035240	S/NS	nr	gi|462399345|gb|EMJ05013.1|	0	461/525(87.81) 950 hypothetical protein PRUPE_ppa004285mg [Prunus persica]
MDP0000027925	S/NS	nr	gi|23495354|dbj|BAC20171.1|	0	335/335(100.00) 677 spermidine synthase [Malus x domestica]		MDP0000035607	S	Swissprot	sp|Q6GMF8|RHDF1_DANRE	2.41353e-32	72/219(32.88) 132 Inactive rhomboid protein 1 OS=Danio rerio GN=rhbdf1 PE=2 SV=1
MDP0000027925	S/NS	KEGG	K00797|0.0|rcu:RCOM_0285840|spermidine	synthase	1, putative (EC:2.1.1.53)		MDP0000035607	S	GO	12	Molecular	Function: serine-type endopeptidase activity (GO:0004252); Cellular Component: endoplasmic reticulum (GO:0005783); Cellular Component: Golgi apparatus (GO:0005794); Cellular Component: plasma membrane (GO:0005886); Biological Process: proteolysis (GO:0006
MDP0000028677	S/NS	Swissprot	sp|Q8LDB8|RING2_ARATH	4.50171e-33	87/299(29.10) 129 E3 ubiquitin-protein ligase At1g63170 OS=Arabidopsis thaliana GN=At1g63170 PE=2 SV=2		MDP0000035607	S	COG	TM0584	2e-22	56/181(30.94) 96.3 Tma COG0705 Uncharacterized membrane protein (homolog of Drosophila rhomboid) [R] POORLY CHARACTERIZED General function prediction only
MDP0000028677	S/NS	GO	14	Biological	Process: protein polyubiquitination (GO:0000209); Molecular Function: ubiquitin-protein ligase activity (GO:0004842); Cellular Component: nucleolus (GO:0005730); Biological Process: pattern specification process (GO:0007389); Molecular Function: zinc ion		MDP0000035607	S	nr	gi|462400937|gb|EMJ06494.1|	0	301/374(80.48) 637 hypothetical protein PRUPE_ppa006702mg [Prunus persica]
MDP0000028677	S/NS	nr	gi|462401126|gb|EMJ06683.1|	0	293/343(85.42) 612 hypothetical protein PRUPE_ppa008150mg [Prunus persica]		MDP0000035877	S/NS	Swissprot	sp|Q8C0N2|GPAT3_MOUSE	7.5474e-77	139/346(40.17) 246 Glycerol-3-phosphate acyltransferase 3 OS=Mus musculus GN=Agpat9 PE=1 SV=1
MDP0000029168	S/NS	Swissprot	sp|Q39204|RAP1_ARATH	0	380/690(55.07) 655 Transcription factor MYC2 OS=Arabidopsis thaliana GN=RAP1 PE=1 SV=2		MDP0000035877	S/NS	GO	18	Biological	Process: glandular epithelial cell maturation (GO:0002071); Molecular Function: 1-acylglycerol-3-phosphate O-acyltransferase activity (GO:0003841); Molecular Function: glycerol-3-phosphate O-acyltransferase activity (GO:0004366); Cellular Component: nucle
MDP0000029168	S/NS	GO	18	Biological	Process: cell fate specification (GO:0001708); Molecular Function: DNA binding (GO:0003677); Molecular Function: sequence-specific DNA binding transcription factor activity (GO:0003700); Molecular Function: calcium ion binding (GO:0005509); Cellular Compo		MDP0000035877	S/NS	COG	ECU10g0310	2e-61	121/329(36.78) 205 Ecu COG0204 1-acyl-sn-glycerol-3-phosphate acyltransferase [I] METABOLISM Lipid transport and metabolism
MDP0000029168	S/NS	nr	gi|302398601|gb|ADL36595.1|	0	678/690(98.26) 1330 BHLH domain class transcription factor [Malus x domestica]		MDP0000035877	S/NS	nr	gi|462395304|gb|EMJ01103.1|	0	363/375(96.80) 754 hypothetical protein PRUPE_ppa007262mg [Prunus persica]
MDP0000029168	S/NS	KEGG	K13422|0.0|vvi:100250607|similar	to	MYC transcription factor		MDP0000035877	S/NS	KEGG	K13506|0.0|vvi:100243463|hypothetical	protein	LOC100243463
MDP0000029783	S/NS	Swissprot	sp|Q94B35|ISPH_ARATH	0	355/481(73.80) 715 4-hydroxy-3-methylbut-2-enyl diphosphate reductase, chloroplastic OS=Arabidopsis thaliana GN=ISPH PE=2 SV=1		MDP0000036030	S/NS	Swissprot	sp|P28769|TCPA_ARATH	0	483/553(87.34) 912 T-complex protein 1 subunit alpha OS=Arabidopsis thaliana GN=CCT1 PE=2 SV=1
MDP0000029783	S/NS	GO	10	Cellular	Component: chloroplast stroma (GO:0009570); Biological Process: terpenoid biosynthetic process (GO:0016114); Biological Process: isopentenyl diphosphate biosynthetic process, mevalonate-independent pathway (GO:0019288); Molecular Function: 4-hydroxy-3-met		MDP0000036030	S/NS	GO	28	Cellular	Component: pericentriolar material (GO:0000242); Biological Process: RNA methylation (GO:0001510); Cellular Component: acrosomal vesicle (GO:0001669); Cellular Component: sperm protein complex (GO:0002199); Molecular Function: ATP binding (GO:0005524); Ce
MDP0000029783	S/NS	COG	all0985	1e-175	251/416(60.34) 500 Nos COG0761 Penicillin tolerance protein [IM] -- --		MDP0000036030	S/NS	COG	SPBC12D12.03	0	348/536(64.93) 686 Spo COG0459 Chaperonin GroEL (HSP60 family) [O] CELLULAR PROCESSES AND SIGNALING Posttranslational modification, protein turnover, chaperones
MDP0000029783	S/NS	nr	gi|462395228|gb|EMJ01027.1|	0	432/476(90.76) 855 hypothetical protein PRUPE_ppa005432mg [Prunus persica]		MDP0000036030	S/NS	nr	gi|302399081|gb|ADL36835.1|	0	533/553(96.38) 1010 TCP domain class transcription factor [Malus x domestica]
MDP0000029783	S/NS	KEGG	K03527|0.0|rcu:RCOM_0938310|4-hydroxy-3-methylbut-2-enyl	diphosphate	reductase, putative (EC:1.17.1.2)		MDP0000036030	S/NS	KEGG	K09493|0.0|rcu:RCOM_1276510|chaperonin	containing	t-complex protein 1, alpha subunit, tcpa, putative
MDP0000029865	S/NS	Swissprot	sp|P22200|KPYC_SOLTU	2.05302e-124	217/496(43.75) 377 Pyruvate kinase, cytosolic isozyme OS=Solanum tuberosum PE=2 SV=1		MDP0000036424	S/NS	Swissprot	sp|Q0V7V2|P2C42_ARATH	0	264/380(69.47) 520 Probable protein phosphatase 2C 42 OS=Arabidopsis thaliana GN=At3g17090 PE=2 SV=1
MDP0000029865	S/NS	GO	21	Molecular	Function: magnesium ion binding (GO:0000287); Molecular Function: pyruvate kinase activity (GO:0004743); Molecular Function: protein binding (GO:0005515); Cellular Component: nucleus (GO:0005634); Cellular Component: cytosol (GO:0005829); Cellular Compone		MDP0000036424	S/NS	GO	15	Molecular	Function: protein serine/threonine phosphatase activity (GO:0004722); Cellular Component: nucleus (GO:0005634); Cellular Component: mitochondrion (GO:0005739); Cellular Component: plasma membrane (GO:0005886); Biological Process: protein dephosphorylation
MDP0000029865	S/NS	COG	BH3163_1	1e-86	173/500(34.60) 277 Bha COG0469 Pyruvate kinase [G] METABOLISM Carbohydrate transport and metabolism		MDP0000036424	S/NS	COG	YOR090c_2	2e-14	85/310(27.42) 75.9 Sce COG0631 Serine/threonine protein phosphatase [T] CELLULAR PROCESSES AND SIGNALING Signal transduction mechanisms
MDP0000029865	S/NS	nr	gi|470142658|ref|XP_004307020.1|	0	470/528(89.02) 927 PREDICTED: pyruvate kinase, cytosolic isozyme-like [Fragaria vesca subsp. vesca]		MDP0000036424	S/NS	nr	gi|470117869|ref|XP_004295069.1|	0	297/379(78.36) 599 PREDICTED: probable protein phosphatase 2C 42-like [Fragaria vesca subsp. vesca]
MDP0000029865	S/NS	KEGG	K00873|0.0|vvi:100247244|hypothetical	protein	LOC100247244		MDP0000037080	S	Swissprot	sp|Q9ZNT1|NB5R1_ARATH	1.16363e-149	200/269(74.35) 422 NADH--cytochrome b5 reductase 1 OS=Arabidopsis thaliana GN=CBR1 PE=1 SV=1
MDP0000030527	S/NS	Swissprot	sp|Q9SCV9|BGAL3_ARATH	0	572/843(67.85) 1240 Beta-galactosidase 3 OS=Arabidopsis thaliana GN=BGAL3 PE=1 SV=1		MDP0000037080	S	GO	8	Molecular	Function: cytochrome-b5 reductase activity (GO:0004128); Cellular Component: endoplasmic reticulum (GO:0005783); Cellular Component: plasma membrane (GO:0005886); Biological Process: N-terminal protein myristoylation (GO:0006499); Cellular Component: plan
MDP0000030527	S/NS	GO	22	Molecular	Function: beta-galactosidase activity (GO:0004565); Cellular Component: vacuolar membrane (GO:0005774); Cellular Component: cytosol (GO:0005829); Biological Process: carbohydrate metabolic process (GO:0005975); Biological Process: acetyl-CoA metabolic pro		MDP0000037080	S	COG	SPCC970.03	1e-69	105/229(45.85) 219 Spo COG0543 2-polyprenylphenol hydroxylase and related flavodoxin oxidoreductases [HC] -- --
MDP0000030527	S/NS	COG	XF0840	8e-38	105/312(33.65) 152 Xfa COG1874 Beta-galactosidase [G] METABOLISM Carbohydrate transport and metabolism		MDP0000037080	S	nr	gi|470117975|ref|XP_004295121.1|	1.20301e-175	236/277(85.20) 490 PREDICTED: NADH--cytochrome b5 reductase 1-like [Fragaria vesca subsp. vesca]
MDP0000030527	S/NS	nr	gi|61162206|dbj|BAD91084.1|	0	818/851(96.12) 1709 beta-D-galactosidase [Pyrus pyrifolia]		MDP0000037080	S	KEGG	K00326|1e-170|rcu:RCOM_0737910|NADH-cytochrome	B5	reductase, putative (EC:1.6.2.2)
MDP0000031416	S/NS	Swissprot	sp|Q9LFS4|NIK1_ARATH	0	487/627(77.67) 968 Protein NSP-INTERACTING KINASE 1 OS=Arabidopsis thaliana GN=NIK1 PE=1 SV=1		MDP0000037251	S/NS	Swissprot	sp|Q6V4H0|10HGO_CATRO	0	269/360(74.72) 565 8-hydroxygeraniol dehydrogenase OS=Catharanthus roseus GN=10HGO PE=1 SV=1
MDP0000031416	S/NS	GO	43	Biological	Process: polysaccharide biosynthetic process (GO:0000271); Molecular Function: protein serine/threonine kinase activity (GO:0004674); Molecular Function: protein binding (GO:0005515); Molecular Function: ATP binding (GO:0005524); Cellular Component: extra		MDP0000037251	S/NS	GO	36	Molecular	Function: nucleotide binding (GO:0000166); Biological Process: defense response to insect (GO:0002213); Molecular Function: glutamate-cysteine ligase activity (GO:0004357); Cellular Component: mitochondrion (GO:0005739); Biological Process: gluconeogenesi
MDP0000031416	S/NS	COG	SPBC21.06c	2e-16	61/205(29.76) 85.9 Spo COG0515 Serine/threonine protein kinase [RTKL] -- --		MDP0000037251	S/NS	COG	SMc00680	1e-122	177/341(51.91) 358 Sme COG1064 Zn-dependent alcohol dehydrogenases [R] POORLY CHARACTERIZED General function prediction only
MDP0000031416	S/NS	nr	gi|462411094|gb|EMJ16143.1|	0	585/623(93.90) 1176 hypothetical protein PRUPE_ppa002897mg [Prunus persica]		MDP0000037251	S/NS	nr	gi|462401051|gb|EMJ06608.1|	0	311/361(86.15) 646 hypothetical protein PRUPE_ppa007605mg [Prunus persica]
MDP0000032171	S/NS	GO	2	Biological	Process: trichome morphogenesis (GO:0010090); Cellular Component: apoplast (GO:0048046);		MDP0000037251	S/NS	KEGG	K00083|0.0|pop:POPTR_667694|SAD
MDP0000032171	S/NS	nr	gi|462401685|gb|EMJ07242.1|	3.55167e-76	114/134(85.07) 236 hypothetical protein PRUPE_ppa012574mg [Prunus persica]		MDP0000039464	S/NS	Swissprot	sp|Q5ZJQ8|UBAC2_CHICK	1.00161e-22	88/341(25.81) 99 Ubiquitin-associated domain-containing protein 2 OS=Gallus gallus GN=UBAC2 PE=2 SV=1
MDP0000033287	S/NS	Swissprot	sp|Q95JC9|PRP_PIG	1.07076e-99	153/246(62.20) 306 Basic proline-rich protein OS=Sus scrofa PE=1 SV=2		MDP0000039464	S/NS	GO	2	Molecular	Function: serine-type endopeptidase activity (GO:0004252); Cellular Component: integral to membrane (GO:0016021);
MDP0000033287	S/NS	GO	7	Molecular	Function: protein binding (GO:0005515); Cellular Component: cell wall (GO:0005618); Cellular Component: cytoplasmic membrane-bounded vesicle (GO:0016023); Biological Process: virus-host interaction (GO:0019048); Biological Process: cellular macromolecule		MDP0000039464	S/NS	nr	gi|462397805|gb|EMJ03473.1|	0	266/296(89.86) 520 hypothetical protein PRUPE_ppa008900mg [Prunus persica]
MDP0000033287	S/NS	nr	gi|425767350|gb|EKV05924.1|	3.61148e-136	159/215(73.95) 387 hypothetical protein PDIG_81210 [Penicillium digitatum PHI26]		MDP0000039909	S/NS	Swissprot	sp|Q56WD9|THIK2_ARATH	1.77248e-57	98/128(76.56) 187 3-ketoacyl-CoA thiolase 2, peroxisomal OS=Arabidopsis thaliana GN=PED1 PE=1 SV=2
MDP0000033670	S/NS	Swissprot	sp|B9EXZ6|BAT1_ORYSJ	6.21886e-153	219/505(43.37) 449 Amino-acid permease BAT1 homolog OS=Oryza sativa subsp. japonica GN=BAT1 PE=2 SV=1		MDP0000039909	S/NS	GO	21	Biological	Process: very long-chain fatty acid metabolic process (GO:0000038); Molecular Function: acetyl-CoA C-acyltransferase activity (GO:0003988); Molecular Function: protein binding (GO:0005515); Cellular Component: nucleolus (GO:0005730); Cellular Component: m
MDP0000033670	S/NS	GO	6	Biological	Process: amino acid transmembrane transport (GO:0003333); Biological Process: cellular process (GO:0009987); Molecular Function: amino acid transmembrane transporter activity (GO:0015171); Cellular Component: membrane (GO:0016020); Cellular Component: int		MDP0000039909	S/NS	COG	DRA0053	9e-08	30/76(39.47) 51.2 Dra COG0183 Acetyl-CoA acetyltransferase [I] METABOLISM Lipid transport and metabolism
MDP0000033670	S/NS	COG	SPBC15C4.04c	5e-64	145/506(28.66) 219 Spo COG0531 Amino acid transporters [E] METABOLISM Amino acid transport and metabolism		MDP0000039909	S/NS	nr	gi|470107804|ref|XP_004290230.1|	8.17114e-64	105/130(80.77) 206 PREDICTED: 3-ketoacyl-CoA thiolase 2, peroxisomal-like [Fragaria vesca subsp. vesca]
MDP0000033670	S/NS	nr	gi|462423644|gb|EMJ27907.1|	0	459/505(90.89) 956 hypothetical protein PRUPE_ppa020030mg [Prunus persica]		MDP0000039909	S/NS	KEGG	K07513|5e-59|rcu:RCOM_1020840|3-ketoacyl-CoA	thiolase	B, putative (EC:2.3.1.16)
MDP0000034112	S/NS	Swissprot	sp|Q7SZN2|RN170_DANRE	6.15979e-41	72/180(40.00) 142 E3 ubiquitin-protein ligase RNF170 OS=Danio rerio GN=rnf170 PE=2 SV=1		MDP0000040062	S/NS	Swissprot	sp|Q40392|TMVRN_NICGU	3.13983e-37	118/436(27.06) 150 TMV resistance protein N OS=Nicotiana glutinosa GN=N PE=1 SV=1
MDP0000034112	S/NS	GO	7	Cellular	Component: nucleus (GO:0005634); Cellular Component: mitochondrion (GO:0005739); Cellular Component: vacuolar membrane (GO:0005774); Cellular Component: endoplasmic reticulum (GO:0005783); Cellular Component: plasma membrane (GO:0005886); Molecular Functi		MDP0000040062	S/NS	GO	9	Molecular	Function: nucleotide binding (GO:0000166); Molecular Function: binding (GO:0005488); Biological Process: response to stress (GO:0006950); Biological Process: small GTPase mediated signal transduction (GO:0007264); Biological Process: multicellular organis
MDP0000034112	S/NS	nr	gi|470127714|ref|XP_004299808.1|	7.08832e-101	138/185(74.59) 293 PREDICTED: E3 ubiquitin-protein ligase RNF170-like [Fragaria vesca subsp. vesca]		MDP0000040062	S/NS	COG	RSp0875	9e-15	73/257(28.40) 79.7 Rso COG4886 Leucine-rich repeat (LRR) protein [S] POORLY CHARACTERIZED Function unknown
MDP0000034165	S/NS	Swissprot	sp|Q8W3Z1|BAMS_BETPL	0	662/758(87.34) 1453 Beta-amyrin synthase OS=Betula platyphylla GN=OSCBPY PE=1 SV=1		MDP0000040062	S/NS	nr	gi|37574597|gb|AAQ93075.1|	0	345/565(61.06) 619 TIR-NBS-LRR type R protein 7 [Malus baccata]
MDP0000034165	S/NS	GO	14	Biological	Process: tricyclic triterpenoid biosynthetic process (GO:0010263); Biological Process: tetracyclic triterpenoid biosynthetic process (GO:0010686); Biological Process: pentacyclic triterpenoid biosynthetic process (GO:0019745); Molecular Function: marneral		MDP0000040083	S/NS	Swissprot	sp|Q40392|TMVRN_NICGU	1.45438e-166	343/934(36.72) 525 TMV resistance protein N OS=Nicotiana glutinosa GN=N PE=1 SV=1
MDP0000034165	S/NS	COG	YHR072w	1e-123	236/662(35.65) 389 Sce COG1657 Squalene cyclase [I] METABOLISM Lipid transport and metabolism		MDP0000040083	S/NS	GO	11	Molecular	Function: protein binding (GO:0005515); Biological Process: defense response (GO:0006952); Biological Process: signal transduction (GO:0007165); Cellular Component: plasmodesma (GO:0009506); Cellular Component: intracellular membrane-bounded organelle (GO
MDP0000034165	S/NS	nr	gi|223469143|gb|ACM89978.1|	0	725/755(96.03) 1547 putative beta amyrin synthase [Malus x domestica]		MDP0000040083	S/NS	COG	RSp0875	3e-14	97/354(27.40) 80.1 Rso COG4886 Leucine-rich repeat (LRR) protein [S] POORLY CHARACTERIZED Function unknown
MDP0000035240	S/NS	GO	2	Cellular	Component: Golgi apparatus (GO:0005794); Molecular Function: ceramide glucosyltransferase activity (GO:0008120);		MDP0000040083	S/NS	nr	gi|37574597|gb|AAQ93075.1|	0	803/1122(71.57) 1540 TIR-NBS-LRR type R protein 7 [Malus baccata]
MDP0000035240	S/NS	nr	gi|462399345|gb|EMJ05013.1|	0	461/525(87.81) 950 hypothetical protein PRUPE_ppa004285mg [Prunus persica]		MDP0000040235	S/NS	Swissprot	sp|P21997|SSGP_VOLCA	1.00514e-29	46/74(62.16) 111 Sulfated surface glycoprotein 185 OS=Volvox carteri PE=1 SV=1
MDP0000035607	S	Swissprot	sp|Q6GMF8|RHDF1_DANRE	2.41353e-32	72/219(32.88) 132 Inactive rhomboid protein 1 OS=Danio rerio GN=rhbdf1 PE=2 SV=1		MDP0000040235	S/NS	GO	16	Molecular	Function: nucleotide binding (GO:0000166); Biological Process: defense response to insect (GO:0002213); Molecular Function: nucleic acid binding (GO:0003676); Molecular Function: chitinase activity (GO:0004568); Molecular Function: protein binding (GO:000
MDP0000035607	S	GO	12	Molecular	Function: serine-type endopeptidase activity (GO:0004252); Cellular Component: endoplasmic reticulum (GO:0005783); Cellular Component: Golgi apparatus (GO:0005794); Cellular Component: plasma membrane (GO:0005886); Biological Process: proteolysis (GO:0006		MDP0000040235	S/NS	nr	gi|413945024|gb|AFW77673.1|	1.36729e-37	49/68(72.06) 127 hypothetical protein ZEAMMB73_817356, partial [Zea mays]
MDP0000035607	S	COG	TM0584	2e-22	56/181(30.94) 96.3 Tma COG0705 Uncharacterized membrane protein (homolog of Drosophila rhomboid) [R] POORLY CHARACTERIZED General function prediction only		MDP0000040248	S/NS	Swissprot	sp|P09789|GRP1_PETHY	1.68939e-36	58/72(80.56) 128 Glycine-rich cell wall structural protein 1 OS=Petunia hybrida GN=GRP-1 PE=1 SV=1
MDP0000035607	S	nr	gi|462400937|gb|EMJ06494.1|	0	301/374(80.48) 637 hypothetical protein PRUPE_ppa006702mg [Prunus persica]		MDP0000040248	S/NS	GO	15	Molecular	Function: DNA binding (GO:0003677); Molecular Function: protein binding (GO:0005515); Cellular Component: extracellular region (GO:0005576); Biological Process: DNA replication (GO:0006260); Biological Process: regulation of transcription, DNA-dependent (
MDP0000035877	S/NS	Swissprot	sp|Q8C0N2|GPAT3_MOUSE	7.5474e-77	139/346(40.17) 246 Glycerol-3-phosphate acyltransferase 3 OS=Mus musculus GN=Agpat9 PE=1 SV=1		MDP0000040248	S/NS	nr	gi|413945024|gb|AFW77673.1|	8.86299e-45	56/74(75.68) 145 hypothetical protein ZEAMMB73_817356, partial [Zea mays]
MDP0000035877	S/NS	GO	18	Biological	Process: glandular epithelial cell maturation (GO:0002071); Molecular Function: 1-acylglycerol-3-phosphate O-acyltransferase activity (GO:0003841); Molecular Function: glycerol-3-phosphate O-acyltransferase activity (GO:0004366); Cellular Component: nucle		MDP0000040259	S	Swissprot	sp|P21260|YPRO_OWEFU	5.68798e-25	36/49(73.47) 92 Uncharacterized proline-rich protein (Fragment) OS=Owenia fusiformis PE=4 SV=1
MDP0000035877	S/NS	COG	ECU10g0310	2e-61	121/329(36.78) 205 Ecu COG0204 1-acyl-sn-glycerol-3-phosphate acyltransferase [I] METABOLISM Lipid transport and metabolism		MDP0000040259	S	GO	15	Biological	Process: defense response to insect (GO:0002213); Molecular Function: chitinase activity (GO:0004568); Molecular Function: protein binding (GO:0005515); Cellular Component: cytoplasm (GO:0005737); Biological Process: chitin catabolic process (GO:0006032);
MDP0000035877	S/NS	nr	gi|462395304|gb|EMJ01103.1|	0	363/375(96.80) 754 hypothetical protein PRUPE_ppa007262mg [Prunus persica]		MDP0000040259	S	nr	gi|462395882|gb|EMJ01681.1|	8.04804e-32	45/50(90.00) 110 hypothetical protein PRUPE_ppa012856mg [Prunus persica]
MDP0000035877	S/NS	KEGG	K13506|0.0|vvi:100243463|hypothetical	protein	LOC100243463		MDP0000043189	Sv	Swissprot	sp|Q9LK90|ALA8_ARATH	0	872/1160(75.17) 1760 Putative phospholipid-transporting ATPase 8 OS=Arabidopsis thaliana GN=ALA8 PE=3 SV=1
MDP0000036030	S/NS	Swissprot	sp|P28769|TCPA_ARATH	0	483/553(87.34) 912 T-complex protein 1 subunit alpha OS=Arabidopsis thaliana GN=CCT1 PE=2 SV=1		MDP0000043189	Sv	GO	18	Molecular	Function: magnesium ion binding (GO:0000287); Molecular Function: phospholipid-translocating ATPase activity (GO:0004012); Molecular Function: calmodulin binding (GO:0005516); Molecular Function: ATP binding (GO:0005524); Molecular Function: phospholipid
MDP0000036030	S/NS	GO	28	Cellular	Component: pericentriolar material (GO:0000242); Biological Process: RNA methylation (GO:0001510); Cellular Component: acrosomal vesicle (GO:0001669); Cellular Component: sperm protein complex (GO:0002199); Molecular Function: ATP binding (GO:0005524); Ce		MDP0000043189	Sv	COG	SPBC887.12	0	442/1112(39.75) 768 Spo COG0474 Cation transport ATPase [P] METABOLISM Inorganic ion transport and metabolism
MDP0000036030	S/NS	COG	SPBC12D12.03	0	348/536(64.93) 686 Spo COG0459 Chaperonin GroEL (HSP60 family) [O] CELLULAR PROCESSES AND SIGNALING Posttranslational modification, protein turnover, chaperones		MDP0000043189	Sv	nr	gi|462413290|gb|EMJ18339.1|	0	1053/1168(90.15) 2113 hypothetical protein PRUPE_ppa000430mg [Prunus persica]
MDP0000036030	S/NS	nr	gi|302399081|gb|ADL36835.1|	0	533/553(96.38) 1010 TCP domain class transcription factor [Malus x domestica]		MDP0000043189	Sv	KEGG	K01530|0.0|rcu:RCOM_1095380|Phospholipid-transporting	ATPase,	putative (EC:3.6.3.1)
MDP0000036030	S/NS	KEGG	K09493|0.0|rcu:RCOM_1276510|chaperonin	containing	t-complex protein 1, alpha subunit, tcpa, putative		MDP0000043338	S/NS	Swissprot	sp|Q6ICX4|PTBP3_ARATH	0	311/390(79.74) 631 Polypyrimidine tract-binding protein homolog 3 OS=Arabidopsis thaliana GN=At1g43190 PE=2 SV=1
MDP0000036424	S/NS	Swissprot	sp|Q0V7V2|P2C42_ARATH	0	264/380(69.47) 520 Probable protein phosphatase 2C 42 OS=Arabidopsis thaliana GN=At3g17090 PE=2 SV=1		MDP0000043338	S/NS	GO	13	Molecular	Function: nucleotide binding (GO:0000166); Biological Process: regulation of alternative nuclear mRNA splicing, via spliceosome (GO:0000381); Cellular Component: cytoplasmic mRNA processing body (GO:0000932); Molecular Function: RNA binding (GO:0003723);
MDP0000036424	S/NS	GO	15	Molecular	Function: protein serine/threonine phosphatase activity (GO:0004722); Cellular Component: nucleus (GO:0005634); Cellular Component: mitochondrion (GO:0005739); Cellular Component: plasma membrane (GO:0005886); Biological Process: protein dephosphorylation		MDP0000043338	S/NS	nr	gi|462396436|gb|EMJ02235.1|	0	362/390(92.82) 725 hypothetical protein PRUPE_ppa005775mg [Prunus persica]
MDP0000036424	S/NS	COG	YOR090c_2	2e-14	85/310(27.42) 75.9 Sce COG0631 Serine/threonine protein phosphatase [T] CELLULAR PROCESSES AND SIGNALING Signal transduction mechanisms		MDP0000043338	S/NS	KEGG	K13218|0.0|vvi:100243429|hypothetical	protein	LOC100243429
MDP0000036424	S/NS	nr	gi|470117869|ref|XP_004295069.1|	0	297/379(78.36) 599 PREDICTED: probable protein phosphatase 2C 42-like [Fragaria vesca subsp. vesca]		MDP0000044099	S/NS	GO	3	Cellular	Component: mitochondrion (GO:0005739); Biological Process: glucuronoxylan metabolic process (GO:0010413); Biological Process: xylan biosynthetic process (GO:0045492);
MDP0000037080	S	Swissprot	sp|Q9ZNT1|NB5R1_ARATH	1.16363e-149	200/269(74.35) 422 NADH--cytochrome b5 reductase 1 OS=Arabidopsis thaliana GN=CBR1 PE=1 SV=1		MDP0000044099	S/NS	nr	gi|470133292|ref|XP_004302501.1|	0	422/471(89.60) 860 PREDICTED: uncharacterized protein LOC101294958 [Fragaria vesca subsp. vesca]
MDP0000037080	S	GO	8	Molecular	Function: cytochrome-b5 reductase activity (GO:0004128); Cellular Component: endoplasmic reticulum (GO:0005783); Cellular Component: plasma membrane (GO:0005886); Biological Process: N-terminal protein myristoylation (GO:0006499); Cellular Component: plan		MDP0000044356	S/NS/Sv	Swissprot	sp|Q9FNX5|DRP1E_ARATH	0	476/622(76.53) 956 Dynamin-related protein 1E OS=Arabidopsis thaliana GN=DRP1E PE=1 SV=1
MDP0000037080	S	COG	SPCC970.03	1e-69	105/229(45.85) 219 Spo COG0543 2-polyprenylphenol hydroxylase and related flavodoxin oxidoreductases [HC] -- --		MDP0000044356	S/NS/Sv	GO	33	Biological	Process: MAPK cascade (GO:0000165); Molecular Function: GTPase activity (GO:0003924); Molecular Function: GTP binding (GO:0005525); Cellular Component: nucleus (GO:0005634); Cellular Component: mitochondrion (GO:0005739); Cellular Component: vacuole (GO:0
MDP0000037080	S	nr	gi|470117975|ref|XP_004295121.1|	1.20301e-175	236/277(85.20) 490 PREDICTED: NADH--cytochrome b5 reductase 1-like [Fragaria vesca subsp. vesca]		MDP0000044356	S/NS/Sv	nr	gi|462406011|gb|EMJ11475.1|	0	560/614(91.21) 1092 hypothetical protein PRUPE_ppa003002mg [Prunus persica]
MDP0000037080	S	KEGG	K00326|1e-170|rcu:RCOM_0737910|NADH-cytochrome	B5	reductase, putative (EC:1.6.2.2)		MDP0000044499	S	Swissprot	sp|O65570|VILI4_ARATH	0	726/981(74.01) 1468 Villin-4 OS=Arabidopsis thaliana GN=VLN4 PE=1 SV=1
MDP0000037251	S/NS	Swissprot	sp|Q6V4H0|10HGO_CATRO	0	269/360(74.72) 565 8-hydroxygeraniol dehydrogenase OS=Catharanthus roseus GN=10HGO PE=1 SV=1		MDP0000044499	S	GO	29	Cellular	Component: cytosol (GO:0005829); Biological Process: signal transduction (GO:0007165); Biological Process: response to abscisic acid stimulus (GO:0009737); Cellular Component: actin cytoskeleton (GO:0015629); Biological Process: vesicle-mediated transport
MDP0000037251	S/NS	GO	36	Molecular	Function: nucleotide binding (GO:0000166); Biological Process: defense response to insect (GO:0002213); Molecular Function: glutamate-cysteine ligase activity (GO:0004357); Cellular Component: mitochondrion (GO:0005739); Biological Process: gluconeogenesi		MDP0000044499	S	nr	gi|462422301|gb|EMJ26564.1|	0	873/988(88.36) 1741 hypothetical protein PRUPE_ppa000861mg [Prunus persica]
MDP0000037251	S/NS	COG	SMc00680	1e-122	177/341(51.91) 358 Sme COG1064 Zn-dependent alcohol dehydrogenases [R] POORLY CHARACTERIZED General function prediction only		MDP0000044656	S	Swissprot	sp|O64725|NDB3A_ARATH	9.09909e-26	44/70(62.86) 92 NADH dehydrogenase [ubiquinone] 1 beta subcomplex subunit 3-A OS=Arabidopsis thaliana GN=At2g02510 PE=3 SV=1
MDP0000037251	S/NS	nr	gi|462401051|gb|EMJ06608.1|	0	311/361(86.15) 646 hypothetical protein PRUPE_ppa007605mg [Prunus persica]		MDP0000044656	S	GO	6	Molecular	Function: binding (GO:0005488); Cellular Component: mitochondrial respiratory chain complex I (GO:0005747); Biological Process: ubiquitin-dependent protein catabolic process (GO:0006511); Biological Process: photorespiration (GO:0009853); Biological Proce
MDP0000037251	S/NS	KEGG	K00083|0.0|pop:POPTR_667694|SAD				MDP0000044656	S	nr	gi|470128197|ref|XP_004300033.1|	1.80339e-31	55/70(78.57) 109 PREDICTED: NADH dehydrogenase [ubiquinone] 1 beta subcomplex subunit 3-B-like [Fragaria vesca subsp. vesca]
MDP0000037858	S/NS	Swissprot	sp|Q9SRU7|TRM2_ARATH	0	439/568(77.29) 884 Probable tRNA (guanine(26)-N(2))-dimethyltransferase 2 OS=Arabidopsis thaliana GN=At3g02320 PE=2 SV=3		MDP0000045232	S/NS	Swissprot	sp|Q29RY8|AP4M1_BOVIN	3.51662e-73	133/357(37.25) 237 AP-4 complex subunit mu-1 OS=Bos taurus GN=AP4M1 PE=2 SV=1
MDP0000037858	S/NS	GO	10	Molecular	Function: RNA binding (GO:0003723); Molecular Function: tRNA (guanine-N2-)-methyltransferase activity (GO:0004809); Molecular Function: binding (GO:0005488); Cellular Component: nucleus (GO:0005634); Biological Process: tRNA metabolic process (GO:0006399)		MDP0000045232	S/NS	GO	24	Biological	Process: immune system process (GO:0002376); Molecular Function: protein binding (GO:0005515); Cellular Component: nucleus (GO:0005634); Cellular Component: mitochondrion (GO:0005739); Cellular Component: trans-Golgi network (GO:0005802); Cellular Compone
MDP0000037858	S/NS	COG	SPBC25D12.05	1e-100	185/536(34.51) 316 Spo COG1867 N2,N2-dimethylguanosine tRNA methyltransferase [J] INFORMATION STORAGE AND PROCESSING Translation, ribosomal structure and biogenesis		MDP0000045232	S/NS	nr	gi|462419759|gb|EMJ24022.1|	0	354/370(95.68) 704 hypothetical protein PRUPE_ppa005100mg [Prunus persica]
MDP0000037858	S/NS	nr	gi|462411176|gb|EMJ16225.1|	0	524/566(92.58) 1052 hypothetical protein PRUPE_ppa003386mg [Prunus persica]		MDP0000045232	S/NS	KEGG	K12402|0.0|pop:POPTR_816388|hypothetical	protein
MDP0000037858	S/NS	KEGG	K00555|0.0|pop:POPTR_1076440|hypothetical	protein			MDP0000045577	S/NS	Swissprot	sp|P48977|ADH_MALDO	0	345/368(93.75) 710 Alcohol dehydrogenase OS=Malus domestica GN=ADH PE=2 SV=1
MDP0000039357	S/NS	Swissprot	sp|Q43019|NLTP3_PRUDU	4.53559e-70	94/119(78.99) 208 Non-specific lipid-transfer protein 3 OS=Prunus dulcis PE=2 SV=1		MDP0000045577	S/NS	GO	9	Biological	Process: response to hypoxia (GO:0001666); Molecular Function: alcohol dehydrogenase (NAD) activity (GO:0004022); Cellular Component: cytosol (GO:0005829); Cellular Component: plasma membrane (GO:0005886); Molecular Function: zinc ion binding (GO:0008270)
MDP0000039357	S/NS	GO	7	Molecular	Function: calmodulin binding (GO:0005516); Cellular Component: plasma membrane (GO:0005886); Biological Process: lipid transport (GO:0006869); Molecular Function: lipid binding (GO:0008289); Cellular Component: plant-type cell wall (GO:0009505); Cellular		MDP0000045577	S/NS	COG	YPO1502	1e-133	181/365(49.59) 387 Ype COG1062 Zn-dependent alcohol dehydrogenases, class III [C] METABOLISM Energy production and conversion
MDP0000039357	S/NS	nr	gi|223667948|gb|ACN11576.1|	3.347e-69	94/119(78.99) 208 lipid transfer protein 3 precursor [Prunus dulcis]		MDP0000045577	S/NS	nr	gi|342851397|gb|AEL75215.1|	0	348/367(94.82) 720 alcohol dehydrogenase, partial [Pyrus communis]
MDP0000039464	S/NS	Swissprot	sp|Q5ZJQ8|UBAC2_CHICK	1.00161e-22	88/341(25.81) 99 Ubiquitin-associated domain-containing protein 2 OS=Gallus gallus GN=UBAC2 PE=2 SV=1		MDP0000045577	S/NS	KEGG	K00001|0.0|rcu:RCOM_0138830|alcohol	dehydrogenase,	putative (EC:1.1.1.284)
MDP0000039464	S/NS	GO	2	Molecular	Function: serine-type endopeptidase activity (GO:0004252); Cellular Component: integral to membrane (GO:0016021);		MDP0000045740	S/NS	Swissprot	sp|Q93Z38|TAR4_ARATH	3.14028e-129	173/336(51.49) 380 Tryptophan aminotransferase-related protein 4 OS=Arabidopsis thaliana GN=TAR4 PE=2 SV=2
MDP0000039464	S/NS	nr	gi|462397805|gb|EMJ03473.1|	0	266/296(89.86) 520 hypothetical protein PRUPE_ppa008900mg [Prunus persica]		MDP0000045740	S/NS	GO	30	Molecular	Function: L-alanine:2-oxoglutarate aminotransferase activity (GO:0004021); Molecular Function: L-tyrosine:2-oxoglutarate aminotransferase activity (GO:0004838); Cellular Component: extracellular region (GO:0005576); Cellular Component: cytoplasm (GO:00057
MDP0000039909	S/NS	Swissprot	sp|Q56WD9|THIK2_ARATH	1.77248e-57	98/128(76.56) 187 3-ketoacyl-CoA thiolase 2, peroxisomal OS=Arabidopsis thaliana GN=PED1 PE=1 SV=2		MDP0000045740	S/NS	nr	gi|462396422|gb|EMJ02221.1|	0	265/332(79.82) 548 hypothetical protein PRUPE_ppa005405mg [Prunus persica]
MDP0000039909	S/NS	GO	21	Biological	Process: very long-chain fatty acid metabolic process (GO:0000038); Molecular Function: acetyl-CoA C-acyltransferase activity (GO:0003988); Molecular Function: protein binding (GO:0005515); Cellular Component: nucleolus (GO:0005730); Cellular Component: m		MDP0000046192	S/NS	Swissprot	sp|Q7XT99|AKR2_ORYSJ	0	264/344(76.74) 530 Probable aldo-keto reductase 2 OS=Oryza sativa subsp. japonica GN=Os04g0338000 PE=2 SV=2
MDP0000039909	S/NS	COG	DRA0053	9e-08	30/76(39.47) 51.2 Dra COG0183 Acetyl-CoA acetyltransferase [I] METABOLISM Lipid transport and metabolism		MDP0000046192	S/NS	GO	23	Molecular	Function: DNA binding (GO:0003677); Molecular Function: sequence-specific DNA binding transcription factor activity (GO:0003700); Molecular Function: aldo-keto reductase (NADP) activity (GO:0004033); Cellular Component: nucleus (GO:0005634); Cellular Comp
MDP0000039909	S/NS	nr	gi|470107804|ref|XP_004290230.1|	8.17114e-64	105/130(80.77) 206 PREDICTED: 3-ketoacyl-CoA thiolase 2, peroxisomal-like [Fragaria vesca subsp. vesca]		MDP0000046192	S/NS	COG	AGc447	1e-106	170/335(50.75) 316 Atu COG0667 Predicted oxidoreductases (related to aryl-alcohol dehydrogenases) [C] METABOLISM Energy production and conversion
MDP0000039909	S/NS	KEGG	K07513|5e-59|rcu:RCOM_1020840|3-ketoacyl-CoA	thiolase	B, putative (EC:2.3.1.16)		MDP0000046192	S/NS	nr	gi|462419342|gb|EMJ23605.1|	0	297/343(86.59) 585 hypothetical protein PRUPE_ppa008145mg [Prunus persica]
MDP0000040062	S/NS	Swissprot	sp|Q40392|TMVRN_NICGU	3.13983e-37	118/436(27.06) 150 TMV resistance protein N OS=Nicotiana glutinosa GN=N PE=1 SV=1		MDP0000046497	S/NS	Swissprot	sp|Q0E2P1|2ABB_ORYSJ	0	402/499(80.56) 818 Serine/threonine protein phosphatase 2A 55 kDa regulatory subunit B beta isoform OS=Oryza sativa subsp. japonica GN=Os02g0224200 PE=2 SV=1
MDP0000040062	S/NS	GO	9	Molecular	Function: nucleotide binding (GO:0000166); Molecular Function: binding (GO:0005488); Biological Process: response to stress (GO:0006950); Biological Process: small GTPase mediated signal transduction (GO:0007264); Biological Process: multicellular organis		MDP0000046497	S/NS	GO	16	Biological	Process: mitotic prophase (GO:0000088); Cellular Component: protein phosphatase type 2A complex (GO:0000159); Molecular Function: nucleotide binding (GO:0000166); Biological Process: mitochondrial fission (GO:0000266); Molecular Function: protein binding
MDP0000040062	S/NS	COG	RSp0875	9e-15	73/257(28.40) 79.7 Rso COG4886 Leucine-rich repeat (LRR) protein [S] POORLY CHARACTERIZED Function unknown		MDP0000046497	S/NS	COG	SPAC227.07c	1e-164	255/499(51.10) 474 Spo COG5170 Serine/threonine protein phosphatase 2A, regulatory subunit [T] CELLULAR PROCESSES AND SIGNALING Signal transduction mechanisms
MDP0000040062	S/NS	nr	gi|37574597|gb|AAQ93075.1|	0	345/565(61.06) 619 TIR-NBS-LRR type R protein 7 [Malus baccata]		MDP0000046497	S/NS	nr	gi|470109486|ref|XP_004291028.1|	0	449/519(86.51) 900 PREDICTED: serine/threonine protein phosphatase 2A 55 kDa regulatory subunit B beta isoform-like [Fragaria vesca subsp. vesca]
MDP0000040083	S/NS/Sv/F	Swissprot	sp|Q40392|TMVRN_NICGU	1.45438e-166	343/934(36.72) 525 TMV resistance protein N OS=Nicotiana glutinosa GN=N PE=1 SV=1		MDP0000046497	S/NS	KEGG	K04354|0.0|pop:POPTR_1081434|hypothetical	protein
MDP0000040083	S/NS/Sv/F	GO	11	Molecular	Function: protein binding (GO:0005515); Biological Process: defense response (GO:0006952); Biological Process: signal transduction (GO:0007165); Cellular Component: plasmodesma (GO:0009506); Cellular Component: intracellular membrane-bounded organelle (GO		MDP0000046978	S/NS	Swissprot	sp|Q9SCS2|CAMK5_ARATH	0	450/596(75.50) 910 CDPK-related kinase 5 OS=Arabidopsis thaliana GN=CRK5 PE=1 SV=1
MDP0000040083	S/NS/Sv/F	COG	RSp0875	3e-14	97/354(27.40) 80.1 Rso COG4886 Leucine-rich repeat (LRR) protein [S] POORLY CHARACTERIZED Function unknown		MDP0000046978	S/NS	GO	38	Molecular	Function: actin binding (GO:0003779); Molecular Function: calmodulin-dependent protein kinase activity (GO:0004683); Molecular Function: receptor signaling protein serine/threonine kinase activity (GO:0004702); Molecular Function: calcium-dependent protei
[truncated: 16,097 more rows]

## Sheet: Additional file 4
Genes with SNPs
#Gene_Ontology_term	Cluter_frequency	Genome_frequency	P-value	Corrected_P-value			#Biological
[truncated: 1,481 more rows]

## Sheet: Additional file 5
Genes with non-SNPs
#Gene_Ontology_term	Cluter_frequency	Genome_frequency	P-value	Corrected_P-value			#Biological
[truncated: 1,480 more rows]

## Sheet: Additional file 6
Genes with indels
[truncated: 641 more rows]

[truncated: 5 more sheets: Additional file 7, Additional file 8, Additional file 9, Additional file 10, Additional file 11]
